# Supplementary material for: 2,6-Bis(4H-1,2,4-triazol-4-yl)pyridine dihydrate
Source: Acta Crystallogr Sect E Struct Rep Online. 2011 Jun 11;67(Pt 7):o1631. doi: 10.1107/S1600536811022215 (PMC3151751; doi:10.1107/S1600536811022215)
Supplement: Supplementary file 2 [file e-67-o1631-Isup2.hkl]

#
# h,k,l, Fc-squared, Fo-squared, sigma(Fo-squared) and status flag
#
data_I
_shelx_title ' I         P 21         R = 0.04'
_shelx_refln_list_code          4
_shelx_F_calc_maximum      272.67
_exptl_crystal_F_000       520.00
_reflns_d_resolution_high  0.8401
 
loop_
 _symmetry_equiv_pos_as_xyz
 'x, y, z'
 '-x, y+1/2, -z'
 
_cell_length_a     7.0520
_cell_length_b    17.8620
_cell_length_c     9.7150
_cell_angle_alpha  90.000
_cell_angle_beta  111.158
_cell_angle_gamma  90.000
 
_shelx_F_squared_multiplier     1.000
 
loop_
 _refln_index_h
 _refln_index_k
 _refln_index_l
 _refln_F_squared_calc
 _refln_F_squared_meas
 _refln_F_squared_sigma
 _refln_observed_status
   1   0   0     1166.32     1093.72     82.12 o
   2   0   0     3091.03     2868.68    214.62 o
   3   0   0       60.61       56.44      6.32 o
   4   0   0       12.41       23.22      3.20 o
   5   0   0       87.80       90.70     10.29 o
   6   0   0       94.22      109.12     12.51 o
   7   0   0        3.53        4.37      2.39 o
   1   1   0      610.46      554.18     34.03 o
   2   1   0      992.36      906.31     55.60 o
   3   1   0       11.21       11.55      1.06 o
   4   1   0      248.30      256.76     19.61 o
   5   1   0      270.01      267.04     20.45 o
   6   1   0       22.37       25.07      2.38 o
   7   1   0       66.62       61.01      3.84 o
   0   2   0     4838.02     4730.97    506.14 o
   1   2   0      882.10      887.29     46.97 o
   2   2   0      721.21      728.09     44.71 o
   3   2   0      490.74      443.16     27.26 o
   4   2   0      130.03      150.00      9.40 o
   5   2   0       56.27       60.66      5.06 o
   6   2   0      104.12      111.73      7.32 o
   7   2   0        8.54        9.48      2.84 o
   1   3   0     2467.82     2325.90    110.04 o
   2   3   0      337.29      336.32     17.88 o
   3   3   0      307.91      279.18     14.82 o
   4   3   0        8.52        9.36      1.03 o
   5   3   0       17.64       15.81      1.93 o
   6   3   0       13.89       17.63      2.05 o
   7   3   0       21.00       21.66      3.01 o
   0   4   0     3834.95     3709.30    226.15 o
   1   4   0      501.29      482.99     22.88 o
   2   4   0       59.54       60.89      3.33 o
   3   4   0      518.61      483.17     25.63 o
   4   4   0      343.15      327.27     17.43 o
   5   4   0        4.57        4.06      1.15 o
   6   4   0       34.46       35.17      3.00 o
   7   4   0       33.67       37.20      4.40 o
   1   5   0      210.21      199.86      9.50 o
   2   5   0     1384.68     1360.16     72.08 o
   3   5   0       29.86       37.90      3.10 o
   4   5   0      452.12      429.55     22.92 o
   5   5   0      103.49       97.68      5.50 o
   6   5   0       27.94       32.51      5.80 o
   7   5   0        0.80        2.51      3.07 o
   0   6   0        8.97        9.16      1.79 o
   1   6   0       73.85       76.67      3.67 o
   2   6   0      495.22      495.98     26.41 o
   3   6   0       65.27       82.24      4.43 o
   4   6   0       54.83       55.40      3.17 o
   5   6   0        1.66        3.25      1.23 o
   6   6   0       59.94       60.18      4.39 o
   7   6   0       14.92       10.06      3.21 o
   1   7   0      220.49      230.92     10.97 o
   2   7   0     1746.89     1829.98     97.17 o
   3   7   0      659.48      684.14     36.43 o
   4   7   0       17.54       16.16      1.89 o
   5   7   0       13.43       11.73      1.77 o
   6   7   0       13.01        9.50      2.01 o
   7   7   0       43.41       45.66     15.92 o
   0   8   0       60.58       61.58      3.92 o
   1   8   0       59.54       64.83      3.18 o
   2   8   0      279.78      316.88     16.75 o
   3   8   0      548.84      547.59     29.15 o
   4   8   0       43.21       45.17      4.47 o
   5   8   0       26.76       32.26      2.71 o
   6   8   0       54.36       53.40      4.07 o
   7   8   0       17.29       17.10      3.65 o
   1   9   0      167.25      169.55      7.37 o
   2   9   0      773.61      818.70     43.54 o
   3   9   0       17.26       18.09      2.87 o
   4   9   0       32.97       35.05      2.69 o
   5   9   0       25.31       28.26      4.73 o
   6   9   0      115.57      115.78      9.68 o
   7   9   0      120.80      116.64     13.96 o
   0  10   0     1801.08     1959.83    119.66 o
   1  10   0      311.90      347.94     15.05 o
   2  10   0       33.99       37.99      2.69 o
   3  10   0        4.89        4.84      3.72 o
   4  10   0       21.74       23.77      2.19 o
   5  10   0       20.72       24.36      2.43 o
   6  10   0       25.42       26.56      2.90 o
   1  11   0       14.37       14.51      1.16 o
   2  11   0       39.88       53.14      4.47 o
   3  11   0        8.45       10.81      2.81 o
   4  11   0       23.54       24.45      4.32 o
   5  11   0        2.28        8.05      3.16 o
   6  11   0       17.00       17.06      2.69 o
   0  12   0     1245.56     1201.08     73.44 o
   1  12   0      398.81      419.64     22.25 o
   2  12   0      203.76      219.15     13.63 o
   3  12   0       36.25       34.17      2.66 o
   4  12   0       33.48       30.65      2.62 o
   5  12   0        4.88        3.88      1.90 o
   6  12   0       70.66       61.87      6.58 o
   1  13   0       71.45       73.88      4.16 o
   2  13   0       70.12       70.86      4.02 o
   3  13   0        2.05        3.35      1.56 o
   4  13   0       62.14       50.31      4.12 o
   5  13   0       27.53       25.74      2.95 o
   6  13   0       51.81       50.67      5.47 o
   0  14   0      503.81      519.90     39.02 o
   1  14   0     1102.37     1092.56     57.79 o
   2  14   0      100.44       91.44      5.02 o
   3  14   0       60.25       56.28      4.04 o
   4  14   0       66.76       58.87     11.76 o
   5  14   0       33.87       25.35      2.86 o
   1  15   0      244.69      247.10     15.35 o
   2  15   0      172.91      164.41     10.45 o
   3  15   0       31.65       30.14      2.67 o
   4  15   0      196.79      188.08     14.64 o
   5  15   0        0.24        1.55      2.22 o
   0  16   0      399.16      405.63     43.85 o
   1  16   0       99.72      105.03      6.89 o
   2  16   0       21.37       22.23      2.35 o
   3  16   0        0.99        0.92      1.81 o
   4  16   0      123.62      131.43     14.46 o
   5  16   0        0.80        4.23      2.39 o
   1  17   0      113.29      134.98     10.74 o
   2  17   0      117.41      124.76      8.12 o
   3  17   0       75.93       77.00      7.90 o
   4  17   0       15.19       10.09      3.65 o
   0  18   0        0.55        1.39      3.13 o
   1  18   0        1.66        0.35      2.41 o
   2  18   0        3.85        3.27      2.60 o
   3  18   0       16.91       11.53      2.94 o
   4  18   0       20.07       21.30      4.98 o
   1  19   0        4.41        4.05      2.78 o
   2  19   0       10.86       12.07      3.02 o
   3  19   0        2.16       -0.57      3.05 o
   0  20   0        6.53       11.88      4.45 o
   1  20   0        4.02        4.22      3.30 o
   2  20   0       17.08       10.61      4.63 o
   1  21   0       53.30       63.82      6.07 o
  -8   0   1        1.79       -1.07      2.70 o
  -7   0   1       14.12       14.23      3.62 o
  -6   0   1      106.63      120.25      9.43 o
  -5   0   1       13.36       14.99      4.10 o
  -4   0   1        3.71        5.22      1.22 o
  -3   0   1       22.14       23.62      2.01 o
  -2   0   1      106.08       97.41      7.47 o
   0   0   1        0.17       -0.21      0.21 o
   1   0   1        8.41        9.65      1.09 o
   2   0   1      106.64      104.30      6.51 o
   3   0   1      209.96      217.91     17.31 o
   4   0   1      104.62      120.20      9.26 o
   5   0   1        0.08        1.25      2.57 o
   6   0   1        2.57       -2.29      3.27 o
   7   0   1        6.93        2.64      3.69 o
  -8   1   1        5.67        6.61      2.08 o
  -7   1   1        3.66        1.52      1.53 o
  -6   1   1       78.29       85.34      4.86 o
  -5   1   1       67.79       74.77      4.89 o
  -4   1   1       90.70       93.96      5.95 o
  -3   1   1      526.87      530.88     32.65 o
  -2   1   1     2809.11     2670.55    163.92 o
  -1   1   1       93.15       85.12      5.51 o
   0   1   1     2594.59     2450.46    116.10 o
   1   1   1     3448.61     3210.32    138.17 o
   2   1   1      170.46      169.31      8.09 o
   3   1   1      131.04      114.21      6.18 o
   4   1   1      750.71      792.83     48.62 o
   5   1   1       22.97       27.02      3.99 o
   6   1   1       13.34       15.46      2.87 o
   7   1   1       14.56       17.29      3.51 o
  -8   2   1       20.00       18.35      2.38 o
  -7   2   1       11.71       12.64      2.78 o
  -6   2   1      144.07      141.38      7.78 o
  -5   2   1       54.38       45.80      3.19 o
  -4   2   1      160.85      154.26      9.60 o
  -3   2   1     1628.92     1537.62     94.44 o
  -2   2   1       95.21       89.40      4.80 o
  -1   2   1     1410.31     1361.25     64.52 o
   0   2   1      701.12      644.57     34.23 o
   1   2   1     1510.58     1463.36     63.12 o
   2   2   1      374.68      369.78     22.79 o
   3   2   1      513.04      478.68     29.40 o
   4   2   1      385.12      372.89     23.01 o
   5   2   1       46.43       43.26      3.21 o
   6   2   1       43.70       41.18      4.25 o
   7   2   1        6.01        8.32      2.98 o
  -7   3   1       16.77       16.53      1.88 o
  -6   3   1       44.97       41.14      3.10 o
  -5   3   1       88.20       95.05      6.13 o
  -4   3   1        2.47        2.34      0.75 o
  -3   3   1      343.00      329.13     17.53 o
  -2   3   1     3537.97     3359.33    177.90 o
  -1   3   1      297.75      298.11     15.81 o
   0   3   1     3580.59     3375.56    178.76 o
   1   3   1     1219.25     1191.61     63.10 o
   2   3   1      738.58      720.42     38.23 o
   3   3   1      269.60      256.81     15.86 o
   4   3   1       32.25       40.03      2.85 o
   5   3   1       33.12       36.99      2.80 o
   6   3   1        5.30        2.92      2.23 o
   7   3   1       40.42       33.49      4.08 o
  -7   4   1       18.66       18.74      1.96 o
  -6   4   1       31.44       32.27      2.69 o
  -5   4   1       26.66       31.96      2.40 o
  -4   4   1       72.58       72.41      4.03 o
  -3   4   1      381.52      352.52     18.76 o
  -2   4   1      248.64      228.88     12.17 o
  -1   4   1     7290.59     7498.44    396.68 o
   0   4   1      764.79      729.88     38.75 o
   1   4   1     2311.01     2257.24    119.54 o
   2   4   1      162.81      156.02      8.30 o
   3   4   1       29.80       31.49      2.85 o
   4   4   1      248.73      238.82     14.87 o
   5   4   1       30.48       33.48      2.75 o
   6   4   1       60.22       52.09      3.34 o
   7   4   1       18.94       21.07      3.81 o
  -7   5   1       39.04       34.59      3.28 o
  -6   5   1       19.62       14.34      1.85 o
  -5   5   1        0.05       -1.02      1.02 o
  -4   5   1       82.80       83.54      4.63 o
  -3   5   1       29.76       28.91      1.75 o
  -2   5   1      227.62      233.00     12.43 o
  -1   5   1      156.27      158.79      8.51 o
   0   5   1      144.20      134.31      6.40 o
   1   5   1      160.51      151.33      8.09 o
   2   5   1      251.98      237.75     12.70 o
   3   5   1       39.20       45.78      3.09 o
   4   5   1       65.23       72.62      4.75 o
   5   5   1      198.33      211.45     11.46 o
   6   5   1      141.25      136.97     14.44 o
   7   5   1       64.79       60.46      9.35 o
  -7   6   1       17.56       17.62      3.22 o
  -6   6   1        1.87        1.74      1.60 o
  -5   6   1       50.92       51.75      3.13 o
  -4   6   1       25.59       26.12      2.73 o
  -3   6   1       72.56       81.85      4.46 o
  -2   6   1     1013.00      964.33     51.15 o
  -1   6   1      703.23      739.23     39.26 o
   0   6   1     1879.65     1857.45     87.86 o
   1   6   1      248.29      217.20     11.58 o
   2   6   1      387.27      408.01     19.35 o
   3   6   1       64.37       69.34      3.83 o
   4   6   1       53.15       59.38      3.46 o
   5   6   1       49.55       54.98      5.07 o
   6   6   1      103.97      107.79      7.18 o
   7   6   1       12.07       12.45      4.80 o
  -7   7   1       70.29       68.22      6.31 o
  -6   7   1       10.13       10.97      1.97 o
  -5   7   1       28.77       26.53      2.75 o
  -4   7   1      152.57      155.31      9.70 o
  -3   7   1       63.82       67.83      3.78 o
  -2   7   1      148.43      144.33      7.73 o
  -1   7   1      204.11      206.03     11.01 o
   0   7   1       46.70       49.94      2.45 o
   1   7   1       58.82       59.20      3.27 o
   2   7   1      383.47      378.98     18.18 o
   3   7   1       37.55       44.05      2.70 o
   4   7   1       60.42       63.62      4.35 o
   5   7   1      214.36      230.74     14.45 o
   6   7   1      425.47      429.18     32.51 o
   7   7   1       36.45       34.92      3.57 o
  -7   8   1       24.65       24.67      5.56 o
  -6   8   1       63.77       58.49      5.59 o
  -5   8   1       44.44       49.76      5.18 o
  -4   8   1      141.07      139.02      7.56 o
  -3   8   1      748.23      794.99     42.30 o
  -2   8   1       92.41       98.73      5.36 o
  -1   8   1       82.28       95.75      4.65 o
   0   8   1       72.73       78.56      3.82 o
   1   8   1     3124.34     3329.69    176.33 o
   2   8   1      657.26      652.16     34.61 o
   3   8   1      209.11      229.25     14.19 o
   4   8   1      229.94      231.10     14.44 o
   5   8   1       34.46       39.54      5.73 o
   6   8   1      135.15      130.08      8.57 o
  -7   9   1        7.07        2.64      4.03 o
  -6   9   1        8.77        8.47      2.93 o
  -5   9   1        9.18        7.40      1.63 o
  -4   9   1      273.90      273.75     16.89 o
  -3   9   1      532.14      530.91     28.30 o
  -2   9   1      379.23      401.24     21.37 o
  -1   9   1       81.37       87.21      4.24 o
   0   9   1      244.34      264.82     12.57 o
   1   9   1      888.45      952.80     50.48 o
   2   9   1      116.09      113.22      6.18 o
   3   9   1       62.23       60.01      5.63 o
   4   9   1       26.98       30.77      2.68 o
   5   9   1       81.25       82.10      5.57 o
   6   9   1      162.43      171.15     10.98 o
  -7  10   1       63.33       53.11      7.86 o
  -6  10   1       32.95       29.53      2.91 o
  -5  10   1        6.45        5.32      1.75 o
  -4  10   1       20.48       19.60      1.92 o
  -3  10   1      311.84      339.44     20.92 o
  -2  10   1        3.77        4.56      0.78 o
  -1  10   1      684.77      670.67     31.84 o
   0  10   1      154.14      166.99      8.04 o
   1  10   1      115.42      113.57      5.49 o
   2  10   1       99.29      101.73      5.59 o
   3  10   1       71.09       71.30      6.92 o
   4  10   1      128.23      144.10      9.13 o
   5  10   1       90.14       83.62      5.72 o
   6  10   1       69.74       76.39      5.53 o
  -6  11   1        0.14       -2.21      2.21 o
  -5  11   1        1.63        2.03      1.75 o
  -4  11   1       18.76       17.70      3.09 o
  -3  11   1      183.65      194.01     12.13 o
  -2  11   1       24.15       22.79      1.95 o
  -1  11   1        4.29        4.61      0.91 o
   0  11   1       51.03       46.74      2.41 o
   1  11   1      820.46      883.07     41.87 o
   2  11   1       86.67       94.06      5.21 o
   3  11   1      125.32      122.14      7.77 o
   4  11   1       37.06       33.61      2.82 o
   5  11   1       25.08       18.02      3.51 o
   6  11   1       56.80       67.58      6.71 o
  -6  12   1       13.65       10.19      3.96 o
  -5  12   1        7.49        9.05      2.01 o
  -4  12   1       27.22       24.08      3.71 o
  -3  12   1      240.79      248.80     15.44 o
  -2  12   1       14.37       15.60      1.38 o
  -1  12   1        2.36        4.36      0.94 o
   0  12   1        2.94        2.80      1.25 o
   1  12   1       36.11       35.30      1.97 o
   2  12   1       45.01       45.87      4.16 o
   3  12   1       26.65       23.11      5.95 o
   4  12   1       13.18       13.55      1.97 o
   5  12   1       68.58       67.58      5.77 o
   6  12   1        9.39       13.29      3.51 o
  -6  13   1        7.54        7.57      3.19 o
  -5  13   1        3.00        2.98      1.93 o
  -4  13   1       46.96       40.53      8.08 o
  -3  13   1      391.38      411.83     25.46 o
  -2  13   1       98.52      108.43      5.90 o
  -1  13   1       19.65       19.40      1.51 o
   0  13   1       45.48       51.74      2.69 o
   1  13   1      458.76      490.58     26.16 o
   2  13   1      180.37      177.45      9.61 o
   3  13   1       45.79       45.47      4.68 o
   4  13   1       37.73       29.54      2.78 o
   5  13   1       19.62       20.94      2.65 o
  -6  14   1       10.25       12.65      3.49 o
  -5  14   1       38.40       32.63      3.75 o
  -4  14   1       14.19       13.87      2.51 o
  -3  14   1       59.63       62.66      4.95 o
  -2  14   1      261.56      252.15     13.54 o
  -1  14   1      187.12      176.81      9.55 o
   0  14   1      370.76      372.99     23.02 o
   1  14   1       51.33       46.86      2.89 o
   2  14   1       34.39       36.53      2.90 o
   3  14   1       26.54       23.81      2.42 o
   4  14   1        7.40        5.04      1.93 o
   5  14   1       13.32        8.40      2.69 o
  -5  15   1       94.64      107.46      8.89 o
  -4  15   1        8.65        6.10      1.79 o
  -3  15   1       97.24      110.15      7.17 o
  -2  15   1        5.81        8.87      2.27 o
  -1  15   1       73.25       81.26      5.38 o
   0  15   1      202.34      212.29     13.17 o
   1  15   1      218.20      208.36     13.03 o
   2  15   1       21.37       18.48      3.41 o
   3  15   1      397.22      377.16     23.39 o
   4  15   1       17.41       21.28      5.17 o
   5  15   1       18.93       25.96      3.47 o
  -5  16   1       47.13       47.51      4.91 o
  -4  16   1      123.30      118.47      7.85 o
  -3  16   1       40.74       40.28      4.18 o
  -2  16   1      326.47      319.74     19.93 o
  -1  16   1      659.29      705.18     43.44 o
   0  16   1      369.06      392.52     24.32 o
   1  16   1       32.90       32.86      2.68 o
   2  16   1      270.77      232.07     14.59 o
   3  16   1       61.16       64.43      4.66 o
   4  16   1       29.24       27.22      3.79 o
  -4  17   1        5.55        0.98      3.82 o
  -3  17   1       43.46       45.84      8.58 o
  -2  17   1       27.70       32.22      5.73 o
  -1  17   1       90.71      100.95     10.46 o
   0  17   1       19.91       26.51      3.22 o
   1  17   1       29.48       29.71      2.69 o
   2  17   1        7.75        9.46      2.09 o
   3  17   1       27.92       25.39      5.25 o
   4  17   1        5.02        3.15      2.22 o
  -4  18   1       54.78       50.25      5.38 o
  -3  18   1       16.40       23.70      3.34 o
  -2  18   1        4.68        8.44      5.77 o
  -1  18   1      306.15      321.58     24.52 o
   0  18   1       18.80       21.76      5.38 o
   1  18   1       36.98       38.58      3.74 o
   2  18   1      111.05      122.46      8.04 o
   3  18   1       25.30       18.20      2.65 o
  -3  19   1       30.64       30.03      6.32 o
  -2  19   1        4.13        3.18      4.21 o
  -1  19   1       10.69       15.61      3.11 o
   0  19   1        1.10        1.84      2.55 o
   1  19   1        8.40        9.72      2.84 o
   2  19   1        2.18        4.29      2.72 o
   3  19   1       10.78        8.61      2.74 o
  -2  20   1        3.28       -0.68      3.58 o
  -1  20   1       40.51       48.99      8.37 o
   0  20   1        9.06       13.02      3.16 o
   1  20   1       63.74       64.83     11.46 o
   2  20   1       16.39       16.31      3.56 o
  -1  21   1        1.63        3.18      3.23 o
   0  21   1       26.32       32.92      4.18 o
  -8   0   2        8.08        4.80      3.55 o
  -7   0   2        2.71        2.23      2.13 o
  -6   0   2        6.56        3.96      3.06 o
  -5   0   2        0.56        1.32      1.26 o
  -4   0   2      684.07      666.31     50.13 o
  -3   0   2      163.81      167.83     12.73 o
  -2   0   2    74347.94    68407.09   5129.97 o
  -1   0   2     1511.45     1454.39    153.26 o
   0   0   2     3671.50     3407.85    207.82 o
   1   0   2      478.14      466.02     28.47 o
   2   0   2      332.45      365.63     22.37 o
   3   0   2     1827.54     1875.27    140.40 o
   4   0   2      294.69      294.62     22.08 o
   5   0   2       11.46       12.68      2.26 o
   6   0   2       46.65       47.47      6.74 o
   7   0   2       22.60       35.03      6.46 o
  -8   1   2        7.04        4.58      2.43 o
  -7   1   2       48.81       45.01      3.76 o
  -6   1   2      109.31      113.35      6.26 o
  -5   1   2        8.32        8.65      1.64 o
  -4   1   2      152.36      139.07      7.49 o
  -3   1   2      691.70      653.02     34.69 o
  -2   1   2    15121.82    14710.70    779.81 o
  -1   1   2       57.02       60.82      3.88 o
   0   1   2       59.44       59.75      2.59 o
   1   1   2        7.45        6.13      0.89 o
   2   1   2      222.54      227.85      9.89 o
   3   1   2      231.81      228.66     10.91 o
   4   1   2       55.23       55.85      3.27 o
   5   1   2      228.92      230.15     14.35 o
   6   1   2       76.82       87.55      7.52 o
   7   1   2        5.85        5.82      5.21 o
  -8   2   2       10.97       10.42      2.78 o
  -7   2   2        0.42       -0.43      1.47 o
  -6   2   2       12.35       12.81      1.42 o
  -5   2   2       31.52       30.00      1.93 o
  -4   2   2      251.44      244.75     13.01 o
  -3   2   2       63.05       66.79      3.64 o
  -2   2   2     3026.10     3150.25    167.11 o
  -1   2   2     1571.29     1514.96     92.61 o
   0   2   2     2939.07     2747.35    118.44 o
   1   2   2      652.78      570.32     24.64 o
   2   2   2      310.42      358.00     15.50 o
   3   2   2      330.90      330.26     15.72 o
   4   2   2      440.71      399.25     24.63 o
   5   2   2      140.97      155.09      9.69 o
   6   2   2        7.00        5.45      2.61 o
   7   2   2       64.77       58.98      5.77 o
  -8   3   2        3.76        1.87      2.22 o
  -7   3   2       17.51       15.70      1.76 o
  -6   3   2       33.15       34.23      2.26 o
  -5   3   2        9.68        9.50      1.10 o
  -4   3   2       79.98       86.49      4.75 o
  -3   3   2      271.97      276.82     14.76 o
  -2   3   2      107.24      108.08      5.76 o
  -1   3   2     3959.15     3762.76    199.54 o
   0   3   2      977.38      960.98     45.45 o
   1   3   2     1594.53     1489.07     64.25 o
   2   3   2      204.38      202.77      8.82 o
   3   3   2       45.45       47.99      2.77 o
   4   3   2       22.29       22.92      3.01 o
   5   3   2       35.61       32.78      3.96 o
   6   3   2        8.85        6.48      1.95 o
   7   3   2        1.19       -0.29      3.14 o
  -8   4   2       14.96       14.12      2.30 o
  -7   4   2        6.30        4.28      2.91 o
  -6   4   2       81.77       92.24      5.14 o
  -5   4   2      103.73      104.42      5.68 o
  -4   4   2       54.47       52.62      2.99 o
  -3   4   2       95.91       96.31      5.23 o
  -2   4   2     1431.31     1408.54     74.79 o
  -1   4   2       51.15       51.77      2.85 o
   0   4   2     1314.88     1225.07     58.01 o
   1   4   2      244.08      221.72     10.62 o
   2   4   2      371.71      350.73     18.66 o
   3   4   2        6.18        8.35      1.06 o
   4   4   2       92.43      100.35      6.50 o
   5   4   2       39.31       34.51      3.32 o
   6   4   2        5.40        6.62      2.55 o
   7   4   2       18.71       13.56      3.35 o
  -8   5   2        0.31       -0.91      2.71 o
  -7   5   2       22.06       24.61      2.45 o
  -6   5   2       53.98       55.55      3.34 o
  -5   5   2       17.04       17.80      1.84 o
  -4   5   2       79.60       80.42      6.08 o
  -3   5   2       11.12       11.02      1.08 o
  -2   5   2      379.67      379.70     18.01 o
  -1   5   2      118.34      116.41      6.22 o
   0   5   2     1502.18     1485.20     70.30 o
   1   5   2      500.82      477.13     22.55 o
   2   5   2      645.75      677.88     35.96 o
   3   5   2       98.78       99.67      5.50 o
   4   5   2      281.10      274.55     17.08 o
   5   5   2       77.63       83.75      5.62 o
   6   5   2       11.42       12.96      2.40 o
  -7   6   2        5.27        2.91      2.12 o
  -6   6   2       25.47       23.78      1.93 o
  -5   6   2       92.20       99.77      7.87 o
  -4   6   2      488.14      485.79     29.88 o
  -3   6   2       82.24       84.15      4.59 o
  -2   6   2       36.97       39.51      1.97 o
  -1   6   2      142.51      141.34      6.19 o
   0   6   2       83.10       83.26      4.02 o
   1   6   2        4.66        4.25      0.93 o
   2   6   2       75.74       72.22      4.01 o
   3   6   2       65.96       67.68      5.51 o
   4   6   2       49.54       65.42      5.00 o
   5   6   2       23.05       21.65      3.45 o
   6   6   2       21.51       22.18      2.75 o
  -7   7   2        6.56        5.42      2.85 o
  -6   7   2        5.37        2.99      1.37 o
  -5   7   2      134.82      137.30     10.69 o
  -4   7   2      208.18      225.70     12.06 o
  -3   7   2       22.65       23.14      2.00 o
  -2   7   2       30.19       30.19      1.77 o
  -1   7   2      275.85      274.63     11.91 o
   0   7   2     1517.07     1570.52     74.41 o
   1   7   2     2427.47     2416.88    128.05 o
   2   7   2      144.81      147.31      9.16 o
   3   7   2      106.40      112.40      6.14 o
   4   7   2       12.28       11.80      2.10 o
   5   7   2       65.46       74.63      5.52 o
   6   7   2       18.92       20.18      3.53 o
  -7   8   2       10.33        5.31      2.40 o
  -6   8   2        3.35        3.39      1.97 o
  -5   8   2      140.42      138.86      8.78 o
  -4   8   2      317.33      316.92     16.92 o
  -3   8   2       48.65       52.13      2.93 o
  -2   8   2        5.91        5.85      0.74 o
  -1   8   2       35.90       37.23      1.72 o
   0   8   2      994.76     1066.05     50.59 o
   1   8   2      298.19      302.59     16.11 o
   2   8   2       39.71       40.56      2.45 o
   3   8   2       72.46       78.29      4.39 o
   4   8   2       32.80       32.30      2.72 o
   5   8   2       80.41       86.51      5.88 o
   6   8   2       40.38       40.19      3.56 o
  -7   9   2        0.66        0.21      2.43 o
  -6   9   2        0.80       -2.99      2.99 o
  -5   9   2       23.76       20.77      3.95 o
  -4   9   2      182.36      185.28     10.00 o
  -3   9   2        7.52        9.62      1.04 o
  -2   9   2      461.51      470.52     25.00 o
  -1   9   2      237.86      263.05     11.42 o
   0   9   2      981.92     1031.42     44.44 o
   1   9   2       14.79       20.61      2.40 o
   2   9   2      272.79      261.46     14.02 o
   3   9   2       50.83       45.53      2.85 o
   4   9   2      268.37      282.06     17.56 o
   5   9   2      442.21      446.30     27.64 o
   6   9   2        9.72        6.56      3.18 o
  -7  10   2       11.25        3.92      2.53 o
  -6  10   2       15.94       14.73      4.31 o
  -5  10   2       27.87       32.07      2.67 o
  -4  10   2       20.36       19.06      2.56 o
  -3  10   2      178.14      186.96     10.10 o
  -2  10   2      751.13      779.07     41.30 o
  -1  10   2      181.20      196.61      8.48 o
   0  10   2      168.83      161.19      7.72 o
   1  10   2      111.60      115.54      5.62 o
   2  10   2        4.68        4.17      1.07 o
   3  10   2        8.34        7.06      1.27 o
   4  10   2       98.41      103.11      6.78 o
   5  10   2       25.63       25.41      3.66 o
   6  10   2       36.48       31.35      3.88 o
  -7  11   2        0.89        0.51      2.55 o
  -6  11   2        6.18       10.19      4.21 o
  -5  11   2        3.18        2.98      3.16 o
  -4  11   2       14.58       16.23      2.79 o
  -3  11   2       31.84       34.88      2.63 o
  -2  11   2       26.71       26.88      1.75 o
  -1  11   2        4.73        4.80      0.66 o
   0  11   2      127.00      127.72      6.18 o
   1  11   2       10.59       10.60      1.31 o
   2  11   2       63.14       58.53      3.41 o
   3  11   2       26.81       29.75      3.25 o
   4  11   2       37.14       36.83      3.13 o
   5  11   2       61.17       53.96      5.82 o
   6  11   2        2.81        2.65      2.57 o
  -6  12   2        1.96        1.82      3.06 o
  -5  12   2       29.75       28.86      3.37 o
  -4  12   2       37.66       33.03      6.09 o
  -3  12   2      208.80      214.42     13.36 o
  -2  12   2      482.07      485.45     25.82 o
  -1  12   2      232.36      233.87     11.10 o
   0  12   2      365.47      385.24     20.50 o
   1  12   2       39.21       41.50      3.02 o
   2  12   2      211.88      202.44     10.95 o
   3  12   2       40.46       33.66      4.16 o
   4  12   2      144.71      145.05      9.32 o
   5  12   2       93.27       81.69      5.68 o
  -6  13   2       39.46       46.43      4.84 o
  -5  13   2        0.66       -0.84      2.38 o
  -4  13   2      106.22      108.43      7.06 o
  -3  13   2      275.15      287.70     17.81 o
  -2  13   2      159.55      162.35      8.80 o
  -1  13   2      196.24      190.86     10.31 o
   0  13   2       42.77       45.93      2.78 o
   1  13   2        6.39        5.55      1.17 o
   2  13   2       24.48       24.16      1.88 o
   3  13   2       11.50        6.87      1.62 o
   4  13   2      122.79      121.80      7.91 o
   5  13   2       35.70       35.91      3.83 o
  -6  14   2       37.53       34.52      5.42 o
  -5  14   2       46.46       45.64      4.52 o
  -4  14   2       26.65       28.52      5.44 o
  -3  14   2      114.55      116.67      7.96 o
  -2  14   2      347.08      367.93     22.80 o
  -1  14   2     1395.77     1361.62     83.61 o
   0  14   2      142.49      132.30      7.26 o
   1  14   2       72.22       71.94      4.14 o
   2  14   2       61.23       50.00      3.13 o
   3  14   2       47.58       42.53      6.01 o
   4  14   2       71.87       71.85      5.09 o
   5  14   2       11.12        8.70      3.37 o
  -5  15   2        5.52        8.13      3.20 o
  -4  15   2       92.80       96.19     11.33 o
  -3  15   2      259.79      261.91     16.32 o
  -2  15   2      111.33      126.09      8.34 o
  -1  15   2        4.92        3.11      1.54 o
   0  15   2      210.07      191.83     12.07 o
   1  15   2       47.85       49.12      3.41 o
   2  15   2      372.99      358.37     19.19 o
   3  15   2        4.30        0.86      1.82 o
   4  15   2       47.42       48.95      3.98 o
  -5  16   2        0.53       -1.46      4.10 o
  -4  16   2       11.36       13.63      4.45 o
  -3  16   2       16.63       15.75      2.14 o
  -2  16   2      169.75      191.99     12.09 o
  -1  16   2      215.41      244.98     15.34 o
   0  16   2       20.38       22.73      2.20 o
   1  16   2       63.43       65.91      4.63 o
   2  16   2      139.26      143.93      8.01 o
   3  16   2        5.45        3.30      2.09 o
   4  16   2       10.95        9.64      3.12 o
  -5  17   2       14.16       11.67      5.28 o
  -4  17   2       26.21       24.12      5.42 o
  -3  17   2      105.75      127.41      8.23 o
  -2  17   2       62.01       64.76      4.58 o
  -1  17   2      118.77      138.14      8.81 o
   0  17   2      208.64      204.27     14.08 o
   1  17   2      179.21      190.56     12.02 o
   2  17   2       49.81       44.21      3.66 o
   3  17   2       17.44       17.98      2.73 o
  -4  18   2        1.50        2.36      4.80 o
  -3  18   2        2.14        1.97      2.88 o
  -2  18   2        1.20        0.97      2.07 o
  -1  18   2        1.51        1.52      1.90 o
   0  18   2        1.63        1.57      1.96 o
   1  18   2        1.01        1.55      2.08 o
   2  18   2        5.32        5.02      2.22 o
   3  18   2        3.24        2.49      2.34 o
  -3  19   2        1.97        0.70      4.17 o
  -2  19   2        2.82        0.35      2.76 o
  -1  19   2        4.59        2.57      2.70 o
   0  19   2       25.12       22.88      2.68 o
   1  19   2       11.58       10.31      2.34 o
   2  19   2       51.95       54.05      4.39 o
  -2  20   2        4.47        1.69      3.24 o
  -1  20   2        2.00       -0.87      3.10 o
   0  20   2        9.85        4.82      3.14 o
   1  20   2        6.63        7.92      2.95 o
  -8   0   3       31.73       18.14      4.24 o
  -7   0   3        0.68       -1.25      2.36 o
  -6   0   3       61.22       70.69      5.72 o
  -5   0   3       71.00       66.18      5.28 o
  -4   0   3      105.27      110.31      8.50 o
  -3   0   3      389.71      368.28     27.71 o
  -2   0   3      378.94      339.77     25.78 o
  -1   0   3      266.40      265.68     20.03 o
   0   0   3      138.99      121.57      7.49 o
   1   0   3        5.35        4.13      1.51 o
   2   0   3       40.45       49.70      3.26 o
   3   0   3       49.24       48.35      3.29 o
   4   0   3        4.96        5.91      1.63 o
   5   0   3        5.88       10.58      3.27 o
   6   0   3      172.60      163.27     18.35 o
  -8   1   3        9.41        8.84      4.17 o
  -7   1   3       18.97       18.99      7.93 o
  -6   1   3        6.40        6.34      1.75 o
  -5   1   3       46.32       54.02      3.21 o
  -4   1   3     1287.63     1224.86     65.05 o
  -3   1   3       99.55       99.71      5.41 o
  -2   1   3     2860.36     2669.66    163.06 o
  -1   1   3     3951.14     3789.63    231.23 o
   0   1   3       31.79       38.98      1.73 o
   1   1   3     1448.41     1308.11     56.40 o
   2   1   3     3104.41     3231.37    139.34 o
   3   1   3        4.35        2.78      0.72 o
   4   1   3       17.58       18.81      1.78 o
   5   1   3       66.72       67.68      4.07 o
   6   1   3       49.45       59.45      5.67 o
  -8   2   3       24.67       27.75      4.59 o
  -7   2   3        2.93        3.85      1.75 o
  -6   2   3        9.43        7.58      2.35 o
  -5   2   3      193.16      201.71     10.85 o
  -4   2   3       20.08       26.46      4.86 o
  -3   2   3      449.98      440.80     23.41 o
  -2   2   3       64.01       67.05      4.15 o
  -1   2   3      317.80      316.69     16.79 o
   0   2   3      276.71      247.51     10.74 o
   1   2   3       85.28       99.50      4.38 o
   2   2   3       58.27       64.03      2.88 o
   3   2   3       36.23       37.05      1.83 o
   4   2   3       65.37       65.00      3.81 o
   5   2   3       20.89       23.57      3.25 o
   6   2   3       66.27       74.92      6.55 o
  -8   3   3       21.86       22.57      2.99 o
  -7   3   3       17.87       19.56      2.18 o
  -6   3   3       14.20       13.71      1.68 o
  -5   3   3       31.94       35.58      2.22 o
  -4   3   3      495.43      497.56     26.35 o
  -3   3   3      516.64      542.79     28.86 o
  -2   3   3     1379.79     1343.45     82.15 o
  -1   3   3      395.58      390.00     20.58 o
   0   3   3     1271.23     1239.70     53.41 o
   1   3   3      375.97      356.41     15.46 o
   2   3   3      225.02      215.14      9.36 o
   3   3   3        0.41        0.98      1.02 o
   4   3   3       43.00       42.24      3.67 o
   5   3   3       10.95        9.70      1.88 o
   6   3   3       38.09       40.24      4.69 o
  -8   4   3       13.59       13.44      2.75 o
  -7   4   3       11.59       10.65      2.43 o
  -6   4   3       10.88        9.34      1.53 o
  -5   4   3       31.42       30.78      2.01 o
  -4   4   3      433.74      434.68     23.14 o
  -3   4   3     1101.33     1122.77     59.66 o
  -2   4   3      194.02      178.26      9.40 o
  -1   4   3      939.54      900.06     42.60 o
   0   4   3      428.85      385.93     18.33 o
   1   4   3      229.64      210.73      9.13 o
   2   4   3      757.87      765.45     32.96 o
   3   4   3      185.48      186.91     10.04 o
   4   4   3      223.08      237.07     12.76 o
   5   4   3      118.21      125.68      8.15 o
   6   4   3       68.56       74.18      5.42 o
  -8   5   3        0.60        1.12      2.42 o
  -7   5   3        1.41       -1.28      1.64 o
  -6   5   3        4.14        5.71      1.56 o
  -5   5   3       46.36       44.21      3.07 o
  -4   5   3       59.92       62.67      4.38 o
  -3   5   3      138.60      148.32      7.94 o
  -2   5   3      672.79      660.39     35.09 o
  -1   5   3      126.41      124.21      5.92 o
   0   5   3        3.43        3.43      0.64 o
   1   5   3       61.34       55.55      3.83 o
   2   5   3        7.11        5.99      0.77 o
   3   5   3      224.93      227.76     12.25 o
   4   5   3       64.99       72.54      5.28 o
   5   5   3      100.18      109.08      7.19 o
   6   5   3       11.16       16.64      2.64 o
  -8   6   3        0.00       -2.50      3.27 o
  -7   6   3       10.66        8.63      1.93 o
  -6   6   3        3.15       -1.47      1.47 o
  -5   6   3       22.14       18.04      1.73 o
  -4   6   3       36.94       37.21      2.21 o
  -3   6   3      306.90      298.66     15.96 o
  -2   6   3       16.42       16.77      1.20 o
  -1   6   3      165.06      149.18      7.12 o
   0   6   3     1211.68     1231.16     58.36 o
   1   6   3      114.58      112.29      5.39 o
   2   6   3      228.64      249.10     13.33 o
   3   6   3      589.25      545.40     29.01 o
   4   6   3      320.97      338.84     18.13 o
   5   6   3      113.79      125.09      8.19 o
   6   6   3        9.73        8.18      2.98 o
  -7   7   3        4.56        1.43      2.35 o
  -6   7   3       16.08       14.10      1.86 o
  -5   7   3       31.83       28.40      2.30 o
  -4   7   3       55.87       52.95      3.03 o
  -3   7   3      145.00      149.04      8.01 o
  -2   7   3      405.93      387.44     20.61 o
  -1   7   3      285.32      298.07     14.21 o
   0   7   3       32.04       35.32      1.81 o
   1   7   3       30.12       30.90      1.66 o
   2   7   3       42.50       48.79      2.90 o
   3   7   3       97.35      105.10      5.78 o
   4   7   3      522.76      540.72     28.83 o
   5   7   3      117.55      116.61      7.69 o
   6   7   3       14.59       13.65      2.67 o
  -7   8   3        1.95        4.30      2.71 o
  -6   8   3       11.69       10.99      2.82 o
  -5   8   3      163.73      170.25     10.66 o
  -4   8   3       69.25       80.27      4.49 o
  -3   8   3       18.63       20.64      1.44 o
  -2   8   3       30.54       30.46      1.62 o
  -1   8   3     1828.78     1926.36     91.12 o
   0   8   3     1098.55     1122.97     53.11 o
   1   8   3      202.27      214.56     11.50 o
   2   8   3      531.33      568.47     34.72 o
   3   8   3       52.96       60.63      3.56 o
   4   8   3     1241.94     1294.75     68.72 o
   5   8   3      141.08      152.59      9.88 o
   6   8   3       10.92        7.94      2.66 o
  -7   9   3        0.05        1.22      2.49 o
  -6   9   3       78.00       73.51      6.21 o
  -5   9   3       25.29       23.82      3.32 o
  -4   9   3      100.31      105.25      5.79 o
  -3   9   3      103.23      103.16      5.04 o
  -2   9   3       51.71       55.64      2.76 o
  -1   9   3      543.71      574.86     24.84 o
   0   9   3       20.23       23.86      1.35 o
   1   9   3      247.03      237.32     12.72 o
   2   9   3       23.84       26.97      4.45 o
   3   9   3      154.02      152.40      8.33 o
   4   9   3      182.97      189.61     10.25 o
   5   9   3       58.41       56.82      5.56 o
   6   9   3        9.19       11.46      2.82 o
  -7  10   3        2.03       -0.02      2.28 o
  -6  10   3        0.99       -0.28      2.00 o
  -5  10   3      146.84      143.76     11.18 o
  -4  10   3        7.62        8.98      1.75 o
  -3  10   3      205.26      201.59      9.65 o
  -2  10   3      218.53      208.44      9.10 o
  -1  10   3      119.02      117.81      5.62 o
   0  10   3        7.32        7.12      0.98 o
   1  10   3        1.10        0.42      0.96 o
   2  10   3      118.97      118.41      6.52 o
   3  10   3       80.92       83.79      4.86 o
   4  10   3      144.81      142.02      7.92 o
   5  10   3        7.43        6.06      4.15 o
  -7  11   3        0.39        1.36      2.62 o
  -6  11   3        1.64        1.99      2.10 o
  -5  11   3       12.06       11.05      2.40 o
  -4  11   3       50.61       51.66      5.34 o
  -3  11   3       25.90       24.84      1.56 o
  -2  11   3       30.27       29.58      1.66 o
  -1  11   3      401.16      413.72     22.05 o
   0  11   3       99.50      109.21      5.98 o
   1  11   3      389.74      354.69     18.92 o
   2  11   3      352.89      345.38     18.47 o
   3  11   3       87.86       88.43      5.99 o
   4  11   3       85.86       78.59      5.48 o
   5  11   3       34.74       30.63      3.84 o
  -6  12   3        4.61        1.22      2.27 o
  -5  12   3       92.98       96.72      6.30 o
  -4  12   3       22.51       21.26      2.05 o
  -3  12   3       26.50       32.50      2.53 o
  -2  12   3        3.67        4.29      0.90 o
  -1  12   3       91.45       99.46      5.49 o
   0  12   3       25.62       28.78      3.06 o
   1  12   3        5.11        4.86      2.24 o
   2  12   3        1.69        1.38      1.20 o
   3  12   3       45.70       42.37      2.91 o
   4  12   3        9.30        4.43      2.07 o
   5  12   3       18.40       10.40      2.59 o
  -6  13   3        7.90        8.02      2.57 o
  -5  13   3      105.76      105.70      6.87 o
  -4  13   3       37.41       38.77      3.76 o
  -3  13   3       57.22       61.50      4.08 o
  -2  13   3       20.40       25.31      1.85 o
  -1  13   3      319.64      343.16     18.28 o
   0  13   3      204.44      200.89     10.84 o
   1  13   3      135.77      139.75      7.62 o
   2  13   3       96.35       86.92      4.98 o
   3  13   3       72.91       65.43      5.69 o
   4  13   3        6.62        7.76      2.22 o
   5  13   3        8.40        6.40      2.61 o
  -6  14   3        8.79       10.07      2.70 o
  -5  14   3        8.23        9.82      2.54 o
  -4  14   3       94.75       86.23      7.07 o
  -3  14   3      134.50      152.79     11.84 o
  -2  14   3      116.19      127.23      8.05 o
  -1  14   3       10.18        9.46      1.41 o
   0  14   3       25.32       23.22      1.86 o
   1  14   3       12.89        9.25      1.45 o
   2  14   3        0.20        0.58      1.39 o
   3  14   3       48.56       44.66      5.66 o
   4  14   3        2.16        4.73      2.35 o
  -5  15   3       28.84       30.10      3.50 o
  -4  15   3       33.08       36.05      8.96 o
  -3  15   3      207.58      207.26     15.82 o
  -2  15   3      342.73      342.02     21.21 o
  -1  15   3      106.42      115.45      7.46 o
   0  15   3       91.35       86.21      4.91 o
   1  15   3      537.27      501.78     26.72 o
   2  15   3        4.14        0.58      1.50 o
   3  15   3       14.77       14.87      2.84 o
   4  15   3       10.71       17.22      2.81 o
  -5  16   3       10.69        8.01      2.65 o
  -4  16   3       87.38       97.17     11.67 o
  -3  16   3       61.83       74.72      7.41 o
  -2  16   3      180.74      182.62     11.63 o
  -1  16   3       12.76        8.58      1.81 o
   0  16   3      187.50      160.05     10.19 o
   1  16   3      127.61      119.88      6.76 o
   2  16   3       73.36       68.46      4.19 o
   3  16   3       35.87       33.34      4.69 o
  -5  17   3       23.29       22.52      5.35 o
  -4  17   3       39.13       45.67      4.67 o
  -3  17   3      243.28      259.71     19.80 o
  -2  17   3       49.98       59.94      5.35 o
  -1  17   3        3.35        3.45      2.01 o
   0  17   3       41.57       44.04      3.54 o
   1  17   3        8.18        4.13      2.05 o
   2  17   3        0.74        0.20      1.80 o
   3  17   3        6.51        1.58      2.41 o
  -4  18   3        1.83       -0.20      2.85 o
  -3  18   3       61.20       65.18      5.94 o
  -2  18   3       17.51       13.02      2.92 o
  -1  18   3       29.20       28.50      5.29 o
   0  18   3      116.13      101.40      6.74 o
   1  18   3       30.42       25.98      4.20 o
   2  18   3       26.73       24.86      2.83 o
  -3  19   3       42.73       46.78      7.09 o
  -2  19   3       14.83       14.11      5.91 o
  -1  19   3        8.94        6.05      2.35 o
   0  19   3        1.04        1.07      2.16 o
   1  19   3        4.20        2.21      2.30 o
   2  19   3        0.41        3.22      2.50 o
  -2  20   3       16.74       15.36      5.42 o
  -1  20   3       56.15       56.92      5.70 o
   0  20   3       21.55       22.86      2.92 o
  -8   0   4       12.71       11.19      3.41 o
  -7   0   4        0.17       -2.29      2.29 o
  -6   0   4       51.93       46.01      5.70 o
  -5   0   4        0.03        3.03      1.66 o
  -4   0   4     3081.22     3338.52    250.41 o
  -3   0   4      446.72      438.29     33.03 o
  -2   0   4     1178.34     1128.78     84.90 o
  -1   0   4       23.25       20.03      1.41 o
   0   0   4      308.68      316.72     19.39 o
   1   0   4     2914.86     3031.18    184.88 o
   2   0   4      240.49      260.21     16.00 o
   3   0   4      305.96      312.69     19.26 o
   4   0   4      436.71      434.51     26.71 o
   5   0   4      144.94      146.54     18.31 o
   6   0   4       89.51       80.97     10.43 o
  -8   1   4       23.42       18.06      2.95 o
  -7   1   4        3.25        1.81      1.94 o
  -6   1   4       18.08       19.81      2.38 o
  -5   1   4       80.84       91.55      5.76 o
  -4   1   4     5447.34     5289.34    280.16 o
  -3   1   4      267.13      267.35     14.31 o
  -2   1   4      159.50      129.43      8.00 o
  -1   1   4       99.22       94.76      4.15 o
   0   1   4       20.51       21.23      1.54 o
   1   1   4      358.32      367.60     15.87 o
   2   1   4       18.50       19.62      1.27 o
   3   1   4      200.74      193.17      8.46 o
   4   1   4      113.02      116.79      5.75 o
   5   1   4       30.60       35.64      5.21 o
   6   1   4       48.31       48.67      6.80 o
  -8   2   4        0.98        1.10      2.29 o
  -7   2   4        0.88        0.45      1.85 o
  -6   2   4       50.79       54.87      4.60 o
  -5   2   4       52.51       55.01      4.95 o
  -4   2   4      959.22      937.16     49.74 o
  -3   2   4      290.42      311.33     18.97 o
  -2   2   4      923.45      873.28     53.46 o
  -1   2   4      273.08      253.68     12.05 o
   0   2   4      232.56      261.13     11.33 o
   1   2   4      247.76      244.89     10.59 o
   2   2   4      446.63      425.95     20.22 o
   3   2   4      465.07      447.54     19.41 o
   4   2   4        8.38        8.22      2.08 o
   5   2   4      123.73      133.28      8.72 o
   6   2   4        2.59        0.16      2.37 o
  -8   3   4        8.22        5.28      2.99 o
  -7   3   4        7.85        7.51      2.16 o
  -6   3   4       59.44       54.37      4.62 o
  -5   3   4       61.72       54.97      4.61 o
  -4   3   4      432.12      464.15     24.71 o
  -3   3   4      903.32      858.32     52.62 o
  -2   3   4      174.48      155.40      9.59 o
  -1   3   4      724.18      676.94     32.06 o
   0   3   4      111.51      111.58      4.87 o
   1   3   4      287.96      272.78     11.84 o
   2   3   4       53.48       52.23      2.45 o
   3   3   4      141.45      140.80      6.23 o
   4   3   4       12.14       14.92      1.47 o
   5   3   4       41.66       52.66      7.93 o
   6   3   4        9.98       12.41      7.10 o
  -8   4   4       10.54        7.01      2.58 o
  -7   4   4        8.83        8.27      2.18 o
  -6   4   4        8.47        4.34      1.39 o
  -5   4   4       11.68       10.21      1.40 o
  -4   4   4       79.09       89.35      5.57 o
  -3   4   4      551.54      546.12     33.43 o
  -2   4   4      415.28      397.54     24.41 o
  -1   4   4       31.64       33.05      1.69 o
   0   4   4        0.72        1.33      0.43 o
   1   4   4      364.61      356.88     15.43 o
   2   4   4      129.63      135.11      5.97 o
   3   4   4       67.53       68.66      3.18 o
   4   4   4       11.64       13.56      1.62 o
   5   4   4       54.13       66.22      4.87 o
   6   4   4        2.71        2.90      2.69 o
  -8   5   4        0.03       -1.29      2.45 o
  -7   5   4        4.97        2.53      1.93 o
  -6   5   4       31.12       31.04      2.67 o
  -5   5   4       12.38       14.34      1.60 o
  -4   5   4      154.64      170.99     10.62 o
  -3   5   4       65.98       70.59      3.81 o
  -2   5   4      102.80       96.32      5.19 o
  -1   5   4      366.82      334.45     15.86 o
   0   5   4      610.68      635.90     27.35 o
   1   5   4       16.54       16.51      1.26 o
   2   5   4      854.08      856.73     40.69 o
   3   5   4      131.95      131.21      7.23 o
   4   5   4       70.77       70.69      4.13 o
   5   5   4       54.43       53.90      4.20 o
   6   5   4        8.41       12.03      2.88 o
  -8   6   4       11.82       11.17      3.02 o
  -7   6   4       37.72       29.54      4.73 o
  -6   6   4      131.14      132.84     10.37 o
  -5   6   4        5.43        7.95      2.02 o
  -4   6   4       25.29       28.62      2.65 o
  -3   6   4       86.27       78.38      4.23 o
  -2   6   4      416.65      418.25     22.18 o
  -1   6   4      117.40      121.40      5.86 o
   0   6   4       73.55       69.11      3.39 o
   1   6   4        7.90        8.02      1.23 o
   2   6   4        2.59        2.88      0.96 o
   3   6   4       15.29       13.60      1.76 o
   4   6   4       23.24       27.80      2.28 o
   5   6   4       53.75       57.44      5.36 o
  -7   7   4        7.48        8.78      2.05 o
  -6   7   4        1.81        3.26      1.55 o
  -5   7   4        2.41        3.67      1.38 o
  -4   7   4        1.04       -0.59      1.07 o
  -3   7   4       74.15       78.14      4.98 o
  -2   7   4      202.14      200.99     10.73 o
  -1   7   4     1256.70     1273.17     60.30 o
   0   7   4      263.31      289.12     13.83 o
   1   7   4      156.43      152.21      8.24 o
   2   7   4       36.08       32.72      2.15 o
   3   7   4       15.38       18.19      2.77 o
   4   7   4        2.51        3.51      1.62 o
   5   7   4      122.30      134.07      8.80 o
  -7   8   4       17.51       24.75      3.32 o
  -6   8   4      151.80      159.50     12.36 o
  -5   8   4        2.54        0.22      1.37 o
  -4   8   4       12.50       15.39      1.58 o
  -3   8   4       81.38       82.31      5.27 o
  -2   8   4      406.64      416.87     22.09 o
  -1   8   4      332.54      338.84     16.13 o
   0   8   4      110.04      106.46      5.19 o
   1   8   4      164.33      176.03      9.49 o
   2   8   4       25.97       26.43      1.88 o
   3   8   4      544.13      568.46     30.29 o
   4   8   4      102.74      102.42      5.90 o
   5   8   4       13.60        9.79      2.45 o
  -7   9   4        8.03        8.23      2.72 o
  -6   9   4        6.32        3.40      1.63 o
  -5   9   4        9.86       12.01      1.71 o
  -4   9   4      135.83      146.31      9.16 o
  -3   9   4      106.91      112.27      7.09 o
  -2   9   4      326.78      332.33     15.71 o
  -1   9   4       76.62       80.57      3.96 o
   0   9   4      121.36      120.93      6.60 o
   1   9   4        5.48        9.85      1.48 o
   2   9   4      164.27      162.73      8.80 o
   3   9   4      515.81      512.56     27.36 o
   4   9   4        4.96        6.55      1.78 o
   5   9   4       12.31        7.78      2.88 o
  -7  10   4       23.65       27.23      3.56 o
  -6  10   4       16.15       11.32      2.41 o
  -5  10   4       33.50       34.15      2.67 o
  -4  10   4      133.98      124.79      7.92 o
  -3  10   4       49.60       50.11      3.40 o
  -2  10   4      238.98      243.82     11.64 o
  -1  10   4      300.70      305.10     16.26 o
   0  10   4       27.36       29.67      1.96 o
   1  10   4      100.78      110.17      6.08 o
   2  10   4      225.91      216.61     13.44 o
   3  10   4      217.82      213.56     11.58 o
   4  10   4       91.74       94.54      5.47 o
   5  10   4        3.52        2.09      2.31 o
  -7  11   4        0.80        0.56      2.69 o
  -6  11   4        2.49       -0.16      2.32 o
  -5  11   4      102.02      107.69      8.62 o
  -4  11   4        1.94        3.13      1.47 o
  -3  11   4       32.74       36.25      2.61 o
  -2  11   4       58.60       60.66      3.07 o
  -1  11   4       29.43       30.86      2.84 o
   0  11   4       23.17       24.48      1.79 o
   1  11   4       45.50       44.67      2.77 o
   2  11   4       26.42       24.41      4.24 o
   3  11   4       15.00       13.19      3.17 o
   4  11   4       12.95       10.25      2.33 o
   5  11   4        6.23       10.92      2.87 o
  -6  12   4        4.30        6.17      3.69 o
  -5  12   4       19.89       20.58      2.75 o
  -4  12   4       98.52       98.85      7.91 o
  -3  12   4       42.77       42.52      3.03 o
  -2  12   4      198.21      214.95     11.60 o
  -1  12   4       67.55       71.53      4.06 o
   0  12   4      298.10      299.46     16.05 o
   1  12   4       57.58       57.36      3.45 o
   2  12   4      125.83      121.82      8.20 o
   3  12   4      266.43      233.25     12.66 o
   4  12   4       25.84       23.09      2.43 o
  -6  13   4       42.75       35.20      5.35 o
  -5  13   4      100.23       87.44      7.25 o
  -4  13   4      168.69      174.32     13.24 o
  -3  13   4      315.67      310.83     23.56 o
  -2  13   4       91.04       89.01      5.75 o
  -1  13   4       12.49       15.07      2.13 o
   0  13   4        3.87        2.82      1.26 o
   1  13   4        7.22       10.32      1.41 o
   2  13   4       29.27       25.45      2.23 o
   3  13   4       14.11        8.65      1.89 o
   4  13   4        2.60        0.65      2.18 o
  -6  14   4        3.07        9.75      2.84 o
  -5  14   4        0.32       -2.32      2.32 o
  -4  14   4       57.73       60.03      5.26 o
  -3  14   4      322.18      319.67     24.25 o
  -2  14   4      102.26      105.78      6.87 o
  -1  14   4       66.23       61.99      3.68 o
   0  14   4       18.30       18.04      3.61 o
   1  14   4       26.71       33.25      3.34 o
   2  14   4      277.21      274.79     14.81 o
   3  14   4       23.87       24.33      2.48 o
   4  14   4       37.64       40.13      3.25 o
  -5  15   4       61.65       61.38      5.62 o
  -4  15   4      155.08      165.14     18.69 o
  -3  15   4      177.36      180.46     13.95 o
  -2  15   4       67.52       64.90      8.79 o
  -1  15   4       17.90       17.86      1.97 o
   0  15   4      360.96      344.99     18.49 o
   1  15   4       10.40        5.40      1.65 o
   2  15   4        4.76        9.39      1.87 o
   3  15   4       38.51       36.89      3.03 o
  -5  16   4        1.50        1.39      4.59 o
  -4  16   4       37.34       36.49      3.93 o
  -3  16   4      179.14      197.00     15.13 o
  -2  16   4        4.16        7.98      3.93 o
  -1  16   4      191.58      179.49     11.38 o
   0  16   4       33.07       31.15      2.43 o
   1  16   4       23.62       22.96      2.20 o
   2  16   4       23.08       25.29      2.63 o
   3  16   4        0.66        1.67      2.19 o
  -4  17   4       41.52       48.90      4.81 o
  -3  17   4       61.69       65.22      5.88 o
  -2  17   4      143.21      152.27     15.57 o
  -1  17   4       66.66       68.77      4.90 o
   0  17   4       97.55       93.42      6.28 o
   1  17   4       15.95       15.21      2.10 o
   2  17   4       46.67       45.55      3.38 o
  -4  18   4        5.90        6.24      2.97 o
  -3  18   4       13.44       13.74      5.31 o
  -2  18   4       10.69        6.60      2.75 o
  -1  18   4        8.83        7.92      2.77 o
   0  18   4       15.11       13.91      2.42 o
   1  18   4        1.25       -0.08      2.30 o
   2  18   4        0.07        0.46      2.12 o
  -3  19   4        2.93        0.26      3.34 o
  -2  19   4       15.42       12.71      3.23 o
  -1  19   4        4.30        1.34      2.97 o
   0  19   4       39.40       40.61      4.45 o
   1  19   4       18.80        8.88      2.67 o
  -8   0   5        9.73       12.09      3.96 o
  -7   0   5       25.56       29.61      4.66 o
  -6   0   5       10.75        6.12      2.64 o
  -5   0   5      194.11      180.57     19.39 o
  -4   0   5      506.74      485.42     51.36 o
  -3   0   5      626.09      585.07     43.76 o
  -2   0   5      232.37      210.11     15.95 o
  -1   0   5      475.09      474.63     28.96 o
   0   0   5       52.20       74.58      7.46 o
   1   0   5       25.12       25.60      1.92 o
   2   0   5        0.90        1.57      1.85 o
   3   0   5        4.07        4.82      1.47 o
   4   0   5       98.97      102.47      6.67 o
   5   0   5       24.96       33.94      3.78 o
  -8   1   5        3.19       -1.15      2.45 o
  -7   1   5        0.70        1.81      1.93 o
  -6   1   5      196.45      207.84     15.85 o
  -5   1   5        7.35        9.81      1.69 o
  -4   1   5      605.81      606.24     45.26 o
  -3   1   5      483.69      478.08     29.29 o
  -2   1   5      153.55      140.38      8.50 o
  -1   1   5       84.32       85.60      3.80 o
   0   1   5     2842.18     2865.39    123.54 o
   1   1   5       45.50       55.25      2.68 o
   2   1   5       91.20      102.55      4.60 o
   3   1   5      155.70      150.87      6.67 o
   4   1   5      261.62      239.36     10.56 o
   5   1   5       39.87       42.64      4.98 o
  -8   2   5        1.18       -2.15      2.41 o
  -7   2   5       12.91       12.71      2.25 o
  -6   2   5       49.28       50.29      4.35 o
  -5   2   5       28.20       30.75      3.69 o
  -4   2   5      241.90      244.21     14.90 o
  -3   2   5      311.58      304.31     18.74 o
  -2   2   5      254.00      227.50     13.99 o
  -1   2   5       67.45       62.07      2.77 o
   0   2   5      511.37      500.41     21.65 o
   1   2   5      196.03      192.74      8.41 o
   2   2   5      170.39      167.67      8.09 o
   3   2   5        9.25       10.51      1.15 o
   4   2   5       46.51       49.14      2.58 o
   5   2   5        4.90        5.50      2.00 o
  -8   3   5        2.06       -2.45      2.45 o
  -7   3   5        3.36        2.93      2.57 o
  -6   3   5       26.25       23.95      3.23 o
  -5   3   5      164.27      161.08     12.24 o
  -4   3   5      284.54      303.70     18.72 o
  -3   3   5       13.25       10.79      1.15 o
  -2   3   5       47.54       45.63      2.98 o
  -1   3   5       47.37       47.74      2.17 o
   0   3   5      229.40      214.17      9.28 o
   1   3   5       42.46       44.37      2.09 o
   2   3   5      118.82      120.19      5.35 o
   3   3   5        5.12        6.51      1.10 o
   4   3   5      174.20      173.44      9.55 o
   5   3   5       23.99       29.18      3.21 o
  -8   4   5        0.56        1.64      2.95 o
  -7   4   5       11.18        6.99      2.67 o
  -6   4   5       86.72       88.83      7.00 o
  -5   4   5       52.45       50.80      3.44 o
  -4   4   5       23.15       26.65      2.33 o
  -3   4   5       71.81       78.35      4.98 o
  -2   4   5       30.77       31.17      2.14 o
  -1   4   5      276.84      255.73     11.02 o
   0   4   5      202.20      205.62      8.94 o
   1   4   5      293.65      295.66     14.01 o
   2   4   5      499.61      476.33     20.69 o
   3   4   5      151.20      152.90      7.53 o
   4   4   5       50.70       58.84      3.73 o
   5   4   5        8.43       11.38      2.60 o
  -8   5   5        0.79       -1.91      2.50 o
  -7   5   5       12.08       15.18      2.60 o
  -6   5   5       55.29       58.24      4.91 o
  -5   5   5       19.97       23.66      2.04 o
  -4   5   5       66.61       75.06      4.81 o
  -3   5   5       54.18       55.26      3.63 o
  -2   5   5      184.74      174.18     10.77 o
  -1   5   5        8.61        7.60      0.65 o
   0   5   5       28.66       27.89      1.59 o
   1   5   5       92.92      102.87      4.95 o
   2   5   5        0.58        0.22      0.96 o
   3   5   5       25.79       31.17      3.03 o
   4   5   5       36.09       38.05      2.82 o
   5   5   5        4.78        6.80      2.51 o
  -8   6   5        0.61       -1.12      2.65 o
  -7   6   5        0.43       -0.57      2.18 o
  -6   6   5        6.15        3.67      1.76 o
  -5   6   5       55.11       56.43      3.84 o
  -4   6   5       59.68       64.53      4.22 o
  -3   6   5      160.16      163.52     10.14 o
  -2   6   5      450.52      439.10     23.23 o
  -1   6   5      138.57      131.49      6.30 o
   0   6   5      250.65      257.08     12.26 o
   1   6   5      558.01      518.69     24.73 o
   2   6   5      420.79      423.67     22.55 o
   3   6   5      599.08      573.60     30.51 o
   4   6   5       53.38       57.24      3.66 o
   5   6   5        9.68        9.75      2.66 o
  -7   7   5        6.94        7.09      2.37 o
  -6   7   5        7.92        7.44      2.12 o
  -5   7   5       25.93       29.29      4.17 o
  -4   7   5       57.82       58.01      3.88 o
  -3   7   5      137.76      143.82      8.96 o
  -2   7   5      269.98      286.26     15.17 o
  -1   7   5       36.89       34.65      1.97 o
   0   7   5       12.67       13.33      1.06 o
   1   7   5       24.85       21.13      2.28 o
   2   7   5       37.68       32.14      2.29 o
   3   7   5       59.54       71.19      4.47 o
   4   7   5        7.80        8.18      1.90 o
   5   7   5        8.54       15.58      3.76 o
  -7   8   5       25.81       22.97      3.17 o
  -6   8   5        6.26        6.70      3.35 o
  -5   8   5       12.41       16.35      4.51 o
  -4   8   5       14.48       17.04      2.06 o
  -3   8   5      115.80      114.36      7.21 o
  -2   8   5      511.49      512.96     27.22 o
  -1   8   5       84.67       82.52      4.09 o
   0   8   5      489.94      508.28     27.03 o
   1   8   5      108.58      103.86      5.74 o
   2   8   5     2982.13     2981.26    158.00 o
   3   8   5      298.16      293.20     15.68 o
   4   8   5       24.94       27.79      2.50 o
   5   8   5        6.47        3.35      2.60 o
  -7   9   5        8.96        5.77      3.62 o
  -6   9   5       21.42       20.25      2.33 o
  -5   9   5       30.38       27.70      2.58 o
  -4   9   5       28.25       36.05      2.70 o
  -3   9   5      210.98      219.94     13.63 o
  -2   9   5       28.65       28.22      1.83 o
  -1   9   5      173.49      180.82      9.75 o
   0   9   5       25.22       25.57      2.22 o
   1   9   5      125.29      133.02      8.38 o
   2   9   5      115.23      113.17      6.29 o
   3   9   5       33.11       33.09      2.53 o
   4   9   5       27.78       30.25      3.09 o
  -7  10   5       25.60       20.72      4.45 o
  -6  10   5       16.68       18.05      2.32 o
  -5  10   5       28.34       27.42      2.44 o
  -4  10   5       44.18       42.92      3.10 o
  -3  10   5      138.68      141.88      8.82 o
  -2  10   5       18.86       19.60      1.52 o
  -1  10   5      102.31      103.52      5.70 o
   0  10   5        3.70        6.62      1.43 o
   1  10   5       72.01       74.69      4.32 o
   2  10   5      153.78      156.51      8.60 o
   3  10   5       17.87       15.50      2.39 o
   4  10   5        2.85        1.50      2.02 o
  -7  11   5        9.29        7.16      3.82 o
  -6  11   5       10.23       11.33      2.74 o
  -5  11   5       22.40       28.67      4.57 o
  -4  11   5       54.34       57.25      3.97 o
  -3  11   5       45.90       49.83      4.00 o
  -2  11   5       48.58       49.74      3.89 o
  -1  11   5       74.45       73.61      4.17 o
   0  11   5      314.44      297.58     15.93 o
   1  11   5      116.71      115.87      6.44 o
   2  11   5       93.78       96.47      8.07 o
   3  11   5       52.78       54.54      5.36 o
   4  11   5       37.36       40.69      4.03 o
  -6  12   5       20.12       23.87      3.35 o
  -5  12   5       43.43       46.07      4.46 o
  -4  12   5        0.22       -0.15      1.70 o
  -3  12   5      105.18      106.52      9.77 o
  -2  12   5       68.53       70.94      4.86 o
  -1  12   5       67.07       61.97      4.21 o
   0  12   5        6.95        7.29      1.37 o
   1  12   5       11.84       12.06      1.97 o
   2  12   5        2.31        0.56      1.59 o
   3  12   5        6.73        9.99      2.05 o
   4  12   5        4.27        9.51      2.36 o
  -6  13   5       11.54       10.05      2.97 o
  -5  13   5       42.46       49.37      8.65 o
  -4  13   5       33.47       32.95      3.44 o
  -3  13   5      159.88      168.37     10.51 o
  -2  13   5       78.05       84.55      5.59 o
  -1  13   5       30.80       24.81      2.30 o
   0  13   5      135.79      129.59      7.04 o
   1  13   5      131.89      111.23      6.28 o
   2  13   5       16.13       11.91      2.09 o
   3  13   5       41.55       46.79      4.15 o
  -6  14   5       19.39       24.98      3.64 o
  -5  14   5       63.82       65.43      5.81 o
  -4  14   5       21.50       28.24      6.92 o
  -3  14   5        6.27        4.81      2.11 o
  -2  14   5       62.70       57.15      6.06 o
  -1  14   5       21.32       19.65      2.23 o
   0  14   5       69.81       61.04      5.31 o
   1  14   5       67.71       71.65      4.35 o
   2  14   5        0.96       -0.02      1.69 o
   3  14   5       28.48       33.14      2.95 o
  -5  15   5       81.67       98.83     12.02 o
  -4  15   5      181.90      174.95     13.76 o
  -3  15   5       24.17       26.06      8.20 o
  -2  15   5      112.52       98.29      6.47 o
  -1  15   5      236.97      223.88     13.97 o
   0  15   5       14.88        7.14      1.65 o
   1  15   5        8.12        9.36      1.72 o
   2  15   5       51.45       55.16      5.25 o
   3  15   5        6.75        4.18      2.29 o
  -5  16   5        6.52        2.71      4.73 o
  -4  16   5       22.54       30.51      3.79 o
  -3  16   5       12.07       12.20      3.27 o
  -2  16   5       23.40       21.25      4.28 o
  -1  16   5      183.19      187.19     14.59 o
   0  16   5       26.39       25.81      2.45 o
   1  16   5       39.53       41.63      3.05 o
   2  16   5       11.55        9.29      2.26 o
  -4  17   5       59.13       53.97      5.36 o
  -3  17   5        0.37        0.11      2.67 o
  -2  17   5       27.37       27.57      3.62 o
  -1  17   5        5.64        2.89      2.67 o
   0  17   5        6.43        9.26      2.53 o
   1  17   5        3.85        1.21      1.97 o
  -3  18   5       18.07       11.40      3.17 o
  -2  18   5       70.64       65.93      6.06 o
  -1  18   5       14.67        8.87      3.04 o
   0  18   5       26.11       21.13      4.93 o
   1  18   5        8.05        4.77      2.16 o
  -2  19   5        0.72        0.60      3.12 o
  -1  19   5        2.48        3.93      3.14 o
  -8   0   6        3.06        4.86      3.69 o
  -7   0   6        7.29        4.03      2.64 o
  -6   0   6       18.55       34.47      4.80 o
  -5   0   6        5.59        7.86      2.50 o
  -4   0   6      194.23      169.93     18.28 o
  -3   0   6      210.40      190.02     20.37 o
  -2   0   6        2.85        2.34      1.07 o
  -1   0   6      377.20      367.09     22.39 o
   0   0   6       78.98       87.67      5.53 o
   1   0   6      381.59      385.18     23.65 o
   2   0   6      790.90      756.42     46.19 o
   3   0   6      570.95      540.35     33.17 o
   4   0   6      268.79      240.85     15.08 o
   5   0   6       36.84       30.17      5.91 o
  -8   1   6        1.94        1.43      2.41 o
  -7   1   6        2.83        2.18      5.56 o
  -5   1   6      143.79      143.11     11.04 o
  -4   1   6        0.09        2.16      3.16 o
  -3   1   6       29.17       30.73      2.70 o
  -2   1   6       19.99       19.97      1.60 o
  -1   1   6      548.02      546.32     23.62 o
   0   1   6        2.35        2.37      1.01 o
   1   1   6       14.65       17.39      1.77 o
   2   1   6        9.27       10.53      1.17 o
   3   1   6       22.99       24.47      1.94 o
   4   1   6       31.22       34.24      4.46 o
   5   1   6        5.97        3.42      2.73 o
  -8   2   6        5.47        2.30      2.71 o
  -7   2   6        8.01        5.68      2.23 o
  -6   2   6      232.18      224.95     17.16 o
  -5   2   6      210.25      210.79     15.85 o
  -4   2   6       84.50       81.19      6.39 o
  -3   2   6       42.48       38.78      3.27 o
  -2   2   6       51.80       51.00      3.11 o
  -1   2   6      140.07      144.62      6.33 o
   0   2   6      143.95      148.65      6.53 o
   1   2   6      450.71      421.01     18.21 o
   2   2   6       11.28       11.87      1.14 o
   3   2   6       87.14       87.26      4.50 o
   4   2   6       39.53       32.73      2.71 o
   5   2   6       10.52       16.32      2.92 o
  -8   3   6       18.98       11.40      5.28 o
  -7   3   6       12.58       18.50      3.86 o
  -6   3   6      223.92      263.32     19.96 o
  -5   3   6       50.02       55.11      5.03 o
  -4   3   6        3.29        2.94      1.26 o
  -3   3   6       50.54       50.82      3.28 o
  -2   3   6       78.56       85.37      4.67 o
  -1   3   6       14.94       15.06      0.97 o
   0   3   6        2.44        2.90      0.72 o
   1   3   6      136.92      133.41      6.53 o
   2   3   6       16.47       18.71      1.45 o
   3   3   6      205.00      197.38      9.61 o
   4   3   6       17.23       16.48      2.87 o
   5   3   6        6.38        8.22      2.89 o
  -8   4   6        9.57        6.45      2.77 o
  -7   4   6        3.09       -1.78      2.22 o
  -6   4   6       12.15       12.74      2.16 o
  -5   4   6      196.89      202.33     15.31 o
  -4   4   6        3.49        2.86      1.45 o
  -3   4   6       44.04       40.88      2.78 o
  -2   4   6        4.80        4.09      0.82 o
  -1   4   6      475.93      459.01     24.35 o
   0   4   6      230.66      224.96     10.78 o
   1   4   6      174.64      173.18      8.37 o
   2   4   6       47.54       50.94      2.79 o
   3   4   6       51.00       52.36      3.34 o
   4   4   6        0.89       -1.04      1.92 o
  -8   5   6        6.89        3.87      2.74 o
  -7   5   6        4.04        0.01      2.24 o
  -6   5   6       15.11        7.37      2.13 o
  -5   5   6        1.30        0.50      1.53 o
  -4   5   6       45.47       43.39      3.71 o
  -3   5   6       18.55       19.25      2.39 o
  -2   5   6      437.05      423.95     22.46 o
  -1   5   6      134.22      125.86      6.11 o
   0   5   6      408.75      426.16     20.29 o
   1   5   6       38.87       38.50      2.64 o
   2   5   6       76.28       72.45      4.26 o
   3   5   6       18.38       19.41      2.56 o
   4   5   6       34.77       32.52      3.71 o
  -7   6   6        3.23        7.51      2.47 o
  -6   6   6        6.76        4.99      2.13 o
  -5   6   6        9.33        6.35      2.53 o
  -4   6   6       79.00       85.30      5.45 o
  -3   6   6      159.08      170.51     10.64 o
  -2   6   6       22.08       28.50      2.35 o
  -1   6   6       96.72       92.50      5.08 o
   0   6   6       16.91       17.54      1.30 o
   1   6   6        9.06       10.53      1.73 o
   2   6   6        1.74        1.05      1.64 o
   3   6   6        9.23       12.38      2.44 o
   4   6   6        2.93        0.49      1.91 o
  -7   7   6        3.02       -0.21      2.35 o
  -6   7   6        2.27        0.36      2.00 o
  -5   7   6       14.38       12.52      2.11 o
  -4   7   6       38.30       40.93      2.94 o
  -3   7   6       86.77       96.41      6.15 o
  -2   7   6       58.83       66.47      3.73 o
  -1   7   6       87.81       87.25      4.76 o
   0   7   6       15.26       16.09      1.46 o
   1   7   6      230.68      230.90     12.40 o
   2   7   6       15.14       18.93      2.42 o
   3   7   6      291.53      280.28     17.44 o
   4   7   6       16.44       18.50      2.49 o
  -7   8   6        0.02       -1.21      2.45 o
  -6   8   6        5.27        4.21      3.79 o
  -5   8   6       21.03       22.01      2.60 o
  -4   8   6       92.05       84.76      5.48 o
  -3   8   6      135.75      134.80      8.44 o
  -2   8   6       21.41       22.35      1.60 o
  -1   8   6      107.36      110.60      6.04 o
   0   8   6       61.93       66.82      3.83 o
   1   8   6      678.36      679.28     36.05 o
   2   8   6      128.49      118.79      6.70 o
   3   8   6        2.61       -1.12      1.73 o
   4   8   6       12.83       15.36      3.13 o
  -7   9   6        6.41        5.52      2.62 o
  -6   9   6       15.41       18.78      4.80 o
  -5   9   6       17.02       19.81      2.37 o
  -4   9   6       17.47       18.99      3.18 o
  -3   9   6      223.84      223.99     11.95 o
  -2   9   6        3.40        4.27      1.17 o
  -1   9   6       14.61       14.54      1.67 o
   0   9   6       70.30       74.37      4.28 o
   1   9   6       84.96       81.85      4.74 o
   2   9   6       17.99       19.34      1.92 o
   3   9   6       23.32       22.38      2.33 o
   4   9   6        0.59        2.54      2.22 o
  -7  10   6        0.34        0.98      3.82 o
  -6  10   6       18.71       15.13      2.55 o
  -5  10   6        4.69        5.14      1.78 o
  -4  10   6      120.50      122.92      8.57 o
  -3  10   6       57.14       64.63      3.72 o
  -2  10   6       28.60       25.71      2.76 o
  -1  10   6       55.84       53.78      3.76 o
   0  10   6      112.54      122.80      6.82 o
   1  10   6      433.21      425.26     22.77 o
   2  10   6       53.64       64.84      5.26 o
   3  10   6       14.31       17.18      2.28 o
   4  10   6       41.23       49.72      6.13 o
  -6  11   6       17.86       17.17      4.03 o
  -5  11   6       27.12       30.10      2.70 o
  -4  11   6        5.40        5.46      1.62 o
  -3  11   6       43.03       46.69      3.38 o
  -2  11   6       27.38       23.96      2.15 o
  -1  11   6       20.83       19.17      2.03 o
   0  11   6       24.50       24.18      1.97 o
   1  11   6       36.05       36.93      3.03 o
   2  11   6        6.84        7.39      1.72 o
   3  11   6        5.31        4.85      1.97 o
  -6  12   6       29.45       38.99      5.91 o
  -5  12   6       25.78       26.17      4.70 o
  -4  12   6       46.73       53.61      5.23 o
  -3  12   6       60.47       68.38      4.67 o
  -2  12   6       97.35       90.27      5.93 o
  -1  12   6        5.05        4.23      1.61 o
   0  12   6       99.30       95.58      6.24 o
   1  12   6      295.60      267.96     16.59 o
   2  12   6       68.38       74.33      4.55 o
   3  12   6       86.55       92.73      5.57 o
  -6  13   6       50.90       49.21      6.88 o
  -5  13   6      121.92      130.49     10.47 o
  -4  13   6       20.18       17.84      2.25 o
  -3  13   6        5.37        6.52      1.80 o
  -2  13   6       27.46       31.06      2.68 o
  -1  13   6        6.54        5.70      1.82 o
   0  13   6       12.95       10.18      1.93 o
   1  13   6       11.28       10.23      1.71 o
   2  13   6        1.51       -0.17      1.87 o
   3  13   6        2.17        5.76      2.87 o
  -5  14   6       16.75       13.14      4.66 o
  -4  14   6       26.53       28.30      5.21 o
  -3  14   6       19.28       19.56      2.38 o
  -2  14   6       17.94       17.94      2.22 o
  -1  14   6       18.10       16.51      2.64 o
   0  14   6      190.80      183.23     11.55 o
   1  14   6        4.57        8.11      2.07 o
   2  14   6       79.99       85.07      5.21 o
  -5  15   6       97.30      100.43     12.37 o
  -4  15   6        1.58       -0.63      2.61 o
  -3  15   6        3.53        2.33      2.47 o
  -2  15   6      148.50      147.47      9.51 o
  -1  15   6        4.28        1.87      2.00 o
   0  15   6       23.11       26.33      3.76 o
   1  15   6       33.84       37.69      3.42 o
   2  15   6        5.37        1.18      2.12 o
  -4  16   6        1.08        0.45      2.72 o
  -3  16   6      103.96      100.40      8.37 o
  -2  16   6       35.52       33.93      5.37 o
  -1  16   6       32.84       33.30      7.52 o
   0  16   6       13.38       11.64      2.81 o
   1  16   6        3.16        1.21      2.32 o
  -3  17   6        3.51       -0.42      3.37 o
  -2  17   6       56.64       50.54      8.37 o
  -1  17   6       20.51       21.63      2.73 o
   0  17   6       23.57       22.70      5.05 o
  -2  18   6       28.00       29.24      5.17 o
  -1  18   6       10.65        3.97      3.14 o
  -8   0   7        1.34       -2.99      3.75 o
  -7   0   7       31.11       34.19      5.14 o
  -6   0   7      170.90      146.38     15.99 o
  -5   0   7      144.82      157.91     17.17 o
  -4   0   7        7.57       10.08      2.36 o
  -3   0   7      133.91      133.59     14.53 o
  -2   0   7      484.01      468.91     34.97 o
  -1   0   7      139.01      142.75      8.89 o
   0   0   7       29.18       33.07      2.49 o
   1   0   7        1.21        2.11      1.36 o
   2   0   7        1.60        2.25      2.08 o
   3   0   7        1.10       -1.09      2.45 o
   4   0   7        2.61       11.10      3.21 o
  -8   1   7       10.78       12.36      2.74 o
  -7   1   7        2.91       -1.15      2.07 o
  -6   1   7       53.12       50.71      4.53 o
  -5   1   7       13.83       15.97      4.10 o
  -4   1   7       42.03       45.98      3.96 o
  -3   1   7       31.60       28.06      2.68 o
  -2   1   7      522.28      508.25     26.79 o
  -1   1   7       42.24       43.65      2.09 o
   0   1   7      270.65      267.30     11.66 o
   1   1   7      225.65      226.93      9.92 o
   2   1   7      395.26      351.18     16.77 o
   3   1   7       29.05       25.14      2.01 o
   4   1   7       13.61       18.46      4.27 o
  -8   2   7       23.43       24.22      5.24 o
  -7   2   7        0.13       -2.05      2.05 o
  -6   2   7      125.86      138.18     10.77 o
  -5   2   7       45.51       53.06      4.50 o
  -4   2   7       12.33       13.91      4.24 o
  -3   2   7       13.28       22.00      4.35 o
  -2   2   7      359.18      371.69     19.64 o
  -1   2   7      145.16      148.02      7.13 o
   0   2   7      170.62      166.19      8.04 o
   1   2   7        3.60        4.58      1.12 o
   2   2   7       24.03       24.80      1.82 o
   3   2   7       26.44       24.73      2.32 o
   4   2   7        4.93        4.80      2.23 o
  -7   3   7       21.00       21.15      2.85 o
  -6   3   7       38.47       37.08      3.66 o
  -5   3   7       17.08       18.10      2.26 o
  -4   3   7        2.45        2.68      2.19 o
  -3   3   7        3.86        3.31      2.12 o
  -2   3   7       76.57       67.28      3.80 o
  -1   3   7       11.98       11.25      1.27 o
   0   3   7      149.90      150.56      7.33 o
   1   3   7        0.73        1.54      1.35 o
   2   3   7      220.90      203.95      9.88 o
   3   3   7       23.61       26.04      2.53 o
   4   3   7        7.32       11.82      2.38 o
  -7   4   7        3.44        3.19      4.07 o
  -6   4   7        6.55        4.59      2.11 o
  -5   4   7       13.06       10.79      5.91 o
  -4   4   7       16.46       15.26      2.67 o
  -3   4   7       14.64       12.92      2.29 o
  -2   4   7       13.80       15.29      2.77 o
  -1   4   7       69.26       80.23      4.45 o
   0   4   7      227.55      219.92     10.56 o
   1   4   7       63.19       67.81      3.54 o
   2   4   7      103.87      103.45      5.88 o
   3   4   7       23.19       25.24      2.39 o
   4   4   7       62.07       62.75      4.28 o
  -7   5   7        3.81        4.01      2.47 o
  -6   5   7        0.16        1.01      1.89 o
  -5   5   7       48.73       47.46      4.15 o
  -4   5   7       83.57       77.50      6.24 o
  -3   5   7        0.91        0.85      1.43 o
  -2   5   7       35.42       41.33      2.72 o
  -1   5   7      200.25      201.22     10.83 o
   0   5   7       94.41       95.39      4.77 o
   1   5   7       83.34       89.99      5.13 o
   2   5   7        1.13        2.04      2.07 o
   3   5   7        4.30        3.00      1.83 o
   4   5   7        1.19       -1.74      2.09 o
  -7   6   7        5.32        1.56      2.92 o
  -6   6   7        4.56        1.84      2.60 o
  -5   6   7       39.02       43.16      3.91 o
  -4   6   7       50.80       53.51      6.95 o
  -3   6   7       29.12       28.79      3.99 o
  -2   6   7       97.71      109.01      5.97 o
  -1   6   7       57.96       58.61      8.05 o
   0   6   7      298.89      311.94     14.91 o
   1   6   7      708.18      690.40     36.73 o
   2   6   7      102.24      114.53      7.47 o
   3   6   7       25.31       28.77      2.61 o
  -7   7   7       10.90       11.57      2.82 o
  -6   7   7        1.38       -0.95      2.19 o
  -5   7   7       46.03       40.72      3.79 o
  -4   7   7      223.45      221.03     16.81 o
  -3   7   7       12.71       14.13      3.50 o
  -2   7   7       41.28       43.83      2.66 o
  -1   7   7       74.67       80.09      5.15 o
   0   7   7      254.01      254.73     15.70 o
   1   7   7       46.34       44.08      2.94 o
   2   7   7       26.30       25.36      2.27 o
   3   7   7        3.84        4.03      2.50 o
  -7   8   7        1.12        3.76      2.67 o
  -6   8   7        6.70        3.85      2.57 o
  -5   8   7        1.87        1.84      4.17 o
  -4   8   7       56.83       60.08      5.01 o
  -3   8   7        7.23        7.51      1.22 o
  -2   8   7      130.12      138.69      7.47 o
  -1   8   7       40.52       43.41      3.30 o
   0   8   7     1426.99     1459.05     89.11 o
   1   8   7      389.89      368.77     19.73 o
   2   8   7       21.04       16.42      1.99 o
   3   8   7       22.75       24.30      2.65 o
  -7   9   7        7.36        8.12      2.85 o
  -6   9   7        9.29       11.38      6.64 o
  -5   9   7       13.38       18.02      2.48 o
  -4   9   7       56.44       61.11      5.13 o
  -3   9   7       27.65       26.52      1.95 o
  -2   9   7       99.62      109.36      7.00 o
  -1   9   7      137.68      140.02      8.85 o
   0   9   7      713.36      745.87     55.59 o
   1   9   7       17.54       22.47      2.08 o
   2   9   7       24.39       27.50      3.35 o
   3   9   7        0.50       -0.60      2.07 o
  -6  10   7        5.95        0.56      2.33 o
  -5  10   7       59.34       61.72      5.28 o
  -4  10   7        5.92        4.02      1.64 o
  -3  10   7       30.95       37.01      2.87 o
  -2  10   7       22.08       22.14      2.15 o
  -1  10   7       12.64       12.85      1.84 o
   0  10   7       40.42       43.34      3.76 o
   1  10   7       16.05       18.12      2.06 o
   2  10   7        8.75        7.13      2.01 o
   3  10   7       21.56       18.12      2.52 o
  -6  11   7       12.81        8.20      2.69 o
  -5  11   7        2.16        0.41      2.16 o
  -4  11   7       18.36       21.87      2.60 o
  -3  11   7        1.84        3.76      1.56 o
  -2  11   7       63.87       64.41      4.40 o
  -1  11   7       23.04       16.48      2.05 o
   0  11   7       67.58       61.27      7.98 o
   1  11   7       60.98       55.88      4.17 o
   2  11   7       48.44       46.60      3.37 o
  -6  12   7        0.41       -2.43      3.62 o
  -5  12   7       59.37       57.03      5.11 o
  -4  12   7       13.61       13.42      2.11 o
  -3  12   7       28.36       32.63      2.73 o
  -2  12   7        1.94        0.14      2.08 o
  -1  12   7       58.40       62.53      7.17 o
   0  12   7        4.06        5.98      1.95 o
   1  12   7        4.65        3.74      2.19 o
   2  12   7        1.77        0.36      2.58 o
  -5  13   7       32.76       40.18      5.84 o
  -4  13   7       11.67       10.82      2.16 o
  -3  13   7        0.69       -0.07      1.85 o
  -2  13   7       50.57       57.05      5.95 o
  -1  13   7       82.65       71.15      4.97 o
   0  13   7       31.71       31.82      3.01 o
   1  13   7       40.86       43.34      6.51 o
   2  13   7        2.75        2.21      2.11 o
  -5  14   7       10.10       17.66      4.31 o
  -4  14   7       70.57       64.09      4.70 o
  -3  14   7       43.19       45.37      3.65 o
  -2  14   7       89.95       89.12      5.96 o
  -1  14   7        6.87       10.94      2.27 o
   0  14   7       15.51       17.01      3.10 o
   1  14   7        8.98        9.25      2.48 o
  -4  15   7       29.09       20.02      3.26 o
  -3  15   7       51.71       61.33      5.66 o
  -2  15   7        6.21        3.60      2.38 o
  -1  15   7       32.96       33.62      3.44 o
   0  15   7       75.19       83.36      5.90 o
   1  15   7       10.82        6.58      2.68 o
  -3  16   7       66.38       72.97      6.57 o
  -2  16   7        0.10       -1.09      2.40 o
  -1  16   7        9.35       11.56      2.51 o
   0  16   7        0.20        1.41      2.57 o
  -7   0   8        8.41       -1.12      3.20 o
  -6   0   8       16.34       18.49      3.55 o
  -5   0   8       30.21       32.74      4.73 o
  -4   0   8       16.74       18.56      3.41 o
  -3   0   8        0.15        2.50      2.36 o
  -2   0   8       19.95       20.18      2.33 o
  -1   0   8       44.99       50.70      4.28 o
   0   0   8      243.66      225.98     17.28 o
   1   0   8      416.90      400.90     30.20 o
   2   0   8      389.64      344.44     26.29 o
   3   0   8       48.80       42.87      8.30 o
  -7   1   8       19.34        9.93      2.53 o
  -6   1   8        8.72       10.40      2.43 o
  -5   1   8        9.11        5.88      3.34 o
  -4   1   8        0.13       -2.02      5.14 o
  -3   1   8      138.24      129.69      8.13 o
  -2   1   8        4.01        9.07      1.55 o
  -1   1   8       96.17      104.09      6.62 o
   0   1   8       15.08       15.98      1.56 o
   1   1   8       31.07       27.27      1.94 o
   2   1   8        2.23        0.49      2.70 o
   3   1   8        0.56        0.97      2.08 o
  -7   2   8       66.02       78.40      6.68 o
  -6   2   8        4.82        2.85      2.03 o
  -5   2   8        5.06        7.29      2.06 o
  -4   2   8        4.09        4.19      1.94 o
  -3   2   8       29.27       30.08      2.36 o
  -2   2   8      129.51      137.90      8.65 o
  -1   2   8      175.65      165.54     10.30 o
   0   2   8        6.23        6.68      1.36 o
   1   2   8       68.77       75.10      3.95 o
   2   2   8       70.48       71.80      3.90 o
   3   2   8       15.47       12.61      2.67 o
  -7   3   8       20.76       22.47      4.45 o
  -6   3   8        1.34        1.73      2.15 o
  -5   3   8        2.46        2.34      1.96 o
  -4   3   8       27.37       29.94      3.75 o
  -3   3   8       48.83       59.87      5.48 o
  -2   3   8        2.58        2.18      1.29 o
  -1   3   8       45.62       43.90      2.75 o
   0   3   8       27.60       27.44      2.05 o
   1   3   8      190.94      171.84      8.38 o
   2   3   8       26.71       28.32      3.12 o
   3   3   8        6.61        9.41      2.24 o
  -7   4   8       32.63       26.49      3.19 o
  -6   4   8        6.21        6.84      2.21 o
  -5   4   8       13.49       17.64      4.96 o
  -4   4   8        4.07        2.85      1.81 o
  -3   4   8       82.27       73.19      4.82 o
  -2   4   8       85.98       84.38      5.45 o
  -1   4   8       89.93       90.79      5.09 o
   0   4   8       73.66       71.89      4.20 o
   1   4   8       12.76       16.27      1.91 o
   2   4   8       17.55       20.77      3.30 o
   3   4   8       24.14       28.14      3.86 o
  -7   5   8        1.32        3.06      2.25 o
  -6   5   8        2.39        0.94      2.03 o
  -5   5   8        8.71       12.51      2.31 o
  -4   5   8      106.66      110.78      8.72 o
  -3   5   8       86.18       82.18      6.51 o
  -2   5   8       84.38       95.88      7.12 o
  -1   5   8        9.06        8.05      1.39 o
   0   5   8        9.65        5.72      1.62 o
   1   5   8       13.69       10.60      1.73 o
   2   5   8       24.92       20.91      2.21 o
   3   5   8        7.22       14.01      2.38 o
  -7   6   8        2.02        0.48      4.52 o
  -6   6   8        6.80        8.52      3.06 o
  -5   6   8       41.30       41.10      4.38 o
  -4   6   8        4.41        3.52      1.73 o
  -3   6   8        0.69       -0.02      1.31 o
  -2   6   8        6.62        4.21      1.62 o
  -1   6   8       57.53       64.80      3.78 o
   0   6   8       14.77       16.35      2.08 o
   1   6   8       19.84       21.69      4.03 o
   2   6   8        0.56       -0.87      1.82 o
   3   6   8        0.78       -0.43      2.18 o
  -7   7   8        1.38        1.57      5.77 o
  -6   7   8        7.57        4.26      2.38 o
  -5   7   8        1.99       -1.55      2.11 o
  -4   7   8        6.94        6.68      4.59 o
  -3   7   8       47.76       49.45      3.49 o
  -2   7   8       58.29       64.89      3.75 o
  -1   7   8      259.02      278.58     17.28 o
   0   7   8      101.48      104.54      6.85 o
   1   7   8      170.51      174.17     11.05 o
   2   7   8       38.67       43.59      3.23 o
  -6   8   8       19.23       18.58      2.79 o
  -5   8   8       16.27       14.05      2.50 o
  -4   8   8        3.82        2.30      1.56 o
  -3   8   8       18.29       19.62      1.98 o
  -2   8   8       12.40        9.76      1.66 o
  -1   8   8      161.26      171.97     13.20 o
   0   8   8       75.65       77.77      5.33 o
   1   8   8       31.27       33.94      3.06 o
   2   8   8        2.28        0.65      2.05 o
  -6   9   8        1.21        5.54      2.55 o
  -5   9   8       97.17       98.43      7.92 o
  -4   9   8        2.02       -1.34      1.58 o
  -3   9   8        1.83        1.80      3.30 o
  -2   9   8       41.62       44.28      3.31 o
  -1   9   8       44.14       48.62      3.67 o
   0   9   8       38.76       38.22      3.15 o
   1   9   8       62.31       59.69      4.48 o
   2   9   8        0.29       -2.42      2.42 o
  -6  10   8       19.90       19.78      3.14 o
  -5  10   8        0.92        2.30      2.19 o
  -4  10   8        8.40        9.64      1.80 o
  -3  10   8        4.98        7.25      2.01 o
  -2  10   8       59.45       61.63      4.36 o
  -1  10   8      230.60      256.06     20.65 o
   0  10   8        9.99        7.77      2.36 o
   1  10   8        0.41       -1.57      2.11 o
   2  10   8       46.37       50.72      4.38 o
  -6  11   8       10.78       12.24      2.87 o
  -5  11   8       20.50       28.11      6.78 o
  -4  11   8       16.82       18.84      2.62 o
  -3  11   8       10.04        9.31      2.00 o
  -2  11   8       10.83       13.09      2.01 o
  -1  11   8      156.87      153.16      9.76 o
   0  11   8       24.04       25.54      5.59 o
   1  11   8       25.56       18.07      4.15 o
  -5  12   8       13.79       17.08      5.77 o
  -4  12   8       12.50       10.82      2.48 o
  -3  12   8        3.89        8.22      2.46 o
  -2  12   8       85.67       88.12      5.97 o
  -1  12   8      122.51      111.60      7.34 o
   0  12   8       22.55       23.61      4.42 o
   1  12   8       70.64       88.81      6.24 o
  -5  13   8        0.55        0.52      2.67 o
  -4  13   8       16.23       17.77      5.17 o
  -3  13   8        5.05        6.31      2.12 o
  -2  13   8       26.52       29.16      2.87 o
  -1  13   8       32.87       33.28      3.20 o
   0  13   8       15.76       17.01      2.61 o
  -4  14   8       14.20        6.59      2.60 o
  -3  14   8        8.80        7.50      2.28 o
  -2  14   8       31.88       29.14      3.05 o
  -1  14   8        1.91        1.04      2.29 o
   0  14   8       23.11       19.08      2.89 o
  -3  15   8        0.33        0.57      2.59 o
  -2  15   8       26.37       21.92      5.63 o
  -1  15   8       14.84       16.46      2.68 o
  -7   0   9        6.68        4.66      3.82 o
  -6   0   9        0.04       -1.25      3.27 o
  -5   0   9        9.10        2.64      2.99 o
  -4   0   9      288.94      276.49     29.68 o
  -3   0   9       30.79       31.58      3.14 o
  -2   0   9        6.57        4.73      2.43 o
  -1   0   9       22.46       23.22      3.96 o
   0   0   9       81.46       82.85      9.52 o
   1   0   9        9.48        7.44      5.59 o
   2   0   9        1.14        2.87      3.09 o
  -7   1   9        2.05        0.62      2.63 o
  -6   1   9        3.27        1.38      2.38 o
  -5   1   9       12.50       12.24      3.02 o
  -4   1   9       21.00       16.15      2.45 o
  -3   1   9       18.59       17.99      2.39 o
  -2   1   9      144.56      145.42      9.13 o
  -1   1   9      134.13      138.15     10.72 o
   0   1   9      174.70      167.04     12.88 o
   1   1   9       10.30       10.07      2.08 o
   2   1   9       12.75        6.96      2.16 o
  -7   2   9        4.89        4.20      2.77 o
  -6   2   9        1.87        1.52      2.17 o
  -5   2   9       12.37       13.15      2.57 o
  -4   2   9       85.66       88.36      7.15 o
  -3   2   9        9.21        9.32      1.57 o
  -2   2   9       30.00       37.72      2.87 o
  -1   2   9       33.02       36.58      2.85 o
   0   2   9      101.74      106.90      6.85 o
   1   2   9       40.50       32.12      2.98 o
   2   2   9        9.26       10.29      2.90 o
  -7   3   9        7.46        5.19      2.71 o
  -6   3   9        0.56       -1.63      2.92 o
  -5   3   9        0.08       -0.18      1.96 o
  -4   3   9       18.14       17.30      2.43 o
  -3   3   9       59.63       62.86      4.24 o
  -2   3   9       47.99       53.58      3.76 o
  -1   3   9        0.65        0.23      1.63 o
   0   3   9       93.73       91.23      5.95 o
   1   3   9       17.39       19.84      3.42 o
   2   3   9        5.84        5.82      2.87 o
  -7   4   9        0.41       -1.83      2.75 o
  -6   4   9        9.32        9.74      3.41 o
  -5   4   9        1.49        2.36      2.21 o
  -4   4   9        6.37        2.98      1.55 o
  -3   4   9       13.31       11.17      1.73 o
  -2   4   9       14.67        9.98      1.64 o
  -1   4   9       35.92       35.86      3.23 o
   0   4   9       86.21       89.95      5.16 o
   1   4   9       11.03        7.67      2.35 o
   2   4   9       57.35       65.10      7.13 o
  -6   5   9       17.21       22.46      3.09 o
  -5   5   9        5.67        4.09      2.23 o
  -4   5   9       18.79       13.31      1.87 o
  -3   5   9       58.34       56.77      3.96 o
  -2   5   9      170.51      173.16     10.80 o
  -1   5   9      181.44      179.03     11.19 o
   0   5   9       19.29       27.78      3.51 o
   1   5   9        4.81        1.11      2.20 o
   2   5   9        0.76        0.81      2.51 o
  -6   6   9       16.72       17.82      2.88 o
  -5   6   9        0.24        0.57      2.43 o
  -4   6   9       18.56       14.73      2.74 o
  -3   6   9        7.50        5.59      1.68 o
  -2   6   9       47.34       53.74      3.84 o
  -1   6   9      158.17      155.29     12.04 o
   0   6   9      131.79      120.10      7.85 o
   1   6   9        6.55        8.57      2.22 o
   2   6   9       27.95       31.93      5.89 o
  -6   7   9       43.94       40.17      4.20 o
  -5   7   9        6.40        1.80      4.84 o
  -4   7   9       27.76       36.77      3.95 o
  -3   7   9       15.91       17.26      2.09 o
  -2   7   9      383.24      425.00     31.87 o
  -1   7   9      213.06      196.98     12.38 o
   0   7   9       17.13       15.27      2.23 o
   1   7   9        2.65        2.35      2.37 o
  -6   8   9        1.93        2.38      2.65 o
  -5   8   9        1.35        0.14      3.20 o
  -4   8   9        7.54        6.04      1.73 o
  -3   8   9       20.41       16.65      2.55 o
  -2   8   9       90.02       91.05     10.46 o
  -1   8   9      230.74      225.78     14.18 o
   0   8   9        1.53        2.94      2.19 o
   1   8   9       26.29       27.01      4.50 o
  -5   9   9        3.74       -1.39      2.45 o
  -4   9   9       37.68       36.78      3.07 o
  -3   9   9       48.01       49.72      8.13 o
  -2   9   9      506.24      546.91     40.76 o
  -1   9   9       43.67       49.51      3.94 o
   0   9   9        6.77        4.44      2.31 o
   1   9   9        4.89        6.97      2.48 o
  -5  10   9        3.43        3.27      2.09 o
  -4  10   9        8.03        4.13      2.36 o
  -3  10   9        5.76        9.75      2.23 o
  -2  10   9        2.36       -0.65      3.82 o
  -1  10   9       25.33       23.09      2.69 o
   0  10   9       10.29        9.99      2.46 o
  -5  11   9        2.26        2.41      2.63 o
  -4  11   9       16.80       12.29      3.69 o
  -3  11   9        5.06        2.38      2.23 o
  -2  11   9       27.19       24.02      3.20 o
  -1  11   9       40.84       56.88      6.55 o
   0  11   9       15.97       15.35      2.73 o
  -4  12   9       16.29       19.62      3.04 o
  -3  12   9       21.60       17.13      2.99 o
  -2  12   9        2.92        3.04      2.67 o
  -1  12   9       20.72       20.73      4.32 o
  -3  13   9       15.63       14.60      7.20 o
  -2  13   9       20.92       21.29      4.64 o
  -6   0  10        0.60        1.66      3.62 o
  -5   0  10        5.14        2.22      3.48 o
  -4   0  10        3.45        3.27      3.13 o
  -3   0  10        0.35        1.60      3.20 o
  -2   0  10       35.46       41.56      5.70 o
  -1   0  10       50.33       43.17      5.98 o
   0   0  10      288.99      278.09     29.89 o
   1   0  10       32.31       27.66      4.93 o
  -6   1  10        2.25        3.99      2.73 o
  -5   1  10       10.40       12.14      2.85 o
  -4   1  10        1.62        2.60      2.64 o
  -3   1  10       27.85       25.75      3.17 o
  -2   1  10        9.49        7.64      2.28 o
  -1   1  10       29.51       37.12      3.81 o
   0   1  10       33.98       33.73      3.69 o
   1   1  10        7.51        4.08      2.64 o
  -6   2  10        0.93        1.50      2.65 o
  -5   2  10        2.71        1.36      2.41 o
  -4   2  10       67.36       67.61      4.64 o
  -3   2  10       49.60       62.21      4.28 o
  -2   2  10        4.62        4.97      2.26 o
  -1   2  10       25.72       25.29      4.63 o
   0   2  10       16.84       14.77      2.72 o
   1   2  10        2.14        0.98      3.89 o
  -6   3  10        4.72        1.16      2.92 o
  -5   3  10       17.89       19.03      3.00 o
  -4   3  10       14.48       15.85      2.96 o
  -3   3  10       10.27       11.79      1.94 o
  -2   3  10       37.04       38.86      3.15 o
  -1   3  10       70.15       70.07      6.02 o
   0   3  10       38.13       37.67      5.77 o
   1   3  10        9.60       12.72      4.17 o
  -6   4  10        1.66       -0.28      2.43 o
  -5   4  10        9.15       10.58      4.66 o
  -4   4  10       16.79       19.46      3.08 o
  -3   4  10       52.13       46.18      3.98 o
  -2   4  10       28.80       26.84      2.54 o
  -1   4  10       23.52       23.58      2.59 o
   0   4  10       10.69       14.53      4.24 o
   1   4  10       22.43       39.90      6.25 o
  -6   5  10       15.34       13.55      3.00 o
  -5   5  10        7.06        7.28      2.53 o
  -4   5  10       15.97       15.73      2.38 o
  -3   5  10        4.23        2.88      1.81 o
  -2   5  10        1.03        0.39      1.85 o
  -1   5  10       14.42        9.32      6.57 o
   0   5  10        4.73        4.20      2.62 o
  -5   6  10        9.70        6.03      2.03 o
  -4   6  10        3.53        4.00      1.91 o
  -3   6  10       53.90       53.89      3.92 o
  -2   6  10       20.65       20.87      5.63 o
  -1   6  10       24.47       24.88      5.24 o
   0   6  10        0.19        2.47      2.71 o
  -5   7  10        4.57        2.42      2.04 o
  -4   7  10       13.73       18.99      4.91 o
  -3   7  10       70.39       70.40      6.04 o
  -2   7  10       99.97       98.04      7.99 o
  -1   7  10       21.89       23.96      4.86 o
   0   7  10       35.12       47.89      8.37 o
  -5   8  10        1.45        0.59      2.01 o
  -4   8  10        1.71        0.51      2.44 o
  -3   8  10       40.64       49.51      4.70 o
  -2   8  10       17.91       12.24      5.00 o
  -1   8  10       42.39       36.27      4.00 o
  -4   9  10        8.80        5.53      3.65 o
  -3   9  10       37.54       36.77      3.88 o
  -2   9  10       21.53       16.08      3.07 o
  -1   9  10       28.56       23.87      3.47 o
  -4  10  10       37.25       29.80      3.55 o
  -3  10  10       35.49       43.02      4.50 o
  -2  10  10       13.57       14.65      2.92 o
  -5   0  11        8.25       -0.77      3.82 o
  -4   0  11        0.62        1.32      3.69 o
  -3   0  11       29.87       20.58      4.52 o
  -2   0  11       64.00       75.83      9.17 o
  -1   0  11        6.24        5.14      3.96 o
  -5   1  11        2.92       -0.62      2.67 o
  -4   1  11       19.09       28.33      3.59 o
  -3   1  11       27.20       30.37      3.64 o
  -2   1  11       21.33       23.40      4.24 o
  -1   1  11       18.11       13.45      3.06 o
  -5   2  11        5.54        6.52      2.85 o
  -4   2  11        4.62        5.94      2.75 o
  -3   2  11       21.76       23.84      3.34 o
  -2   2  11       86.87       95.60      7.89 o
  -1   2  11       11.80       11.65      2.96 o
  -5   3  11       26.20       23.08      2.61 o
  -4   3  11       12.69       16.67      5.98 o
  -3   3  11        0.40        1.34      2.58 o
  -2   3  11       20.23       28.38      3.51 o
  -1   3  11       17.02       12.44      4.03 o
  -4   4  11       11.97       14.26      2.37 o
  -3   4  11       21.24       23.87      2.67 o
  -2   4  11       29.26       29.08      3.51 o
  -1   4  11        2.92        1.12      4.24 o
  -4   5  11       63.12       59.24      4.44 o
  -3   5  11       89.28       93.09      6.33 o
  -2   5  11        8.41        9.09      2.95 o
  -3   6  11       16.11       12.59      3.41 o
  -2   6  11       63.08       75.10     17.24 o
 
